# Supplementary material for: Characterization of Unexplored Deadwood Mycobiome in Highly Diverse Subtropical Forests Using Culture-independent Molecular Technique
Source: Front Microbiol. 2017 Apr 19;8:574. doi: 10.3389/fmicb.2017.00574 (PMC5395659; doi:10.3389/fmicb.2017.00574)
Supplement: Supplementary file 2 [file Data_Sheet_1.XLSX]

## Sheet: Co-linear analysis
Spearman's rank correlations among different factors available in this experiment. Bold numbers indicate significant correlations (P < 0.05). Highly correlated factors (R > 0.70 or R <-0.70, P < 0.01) were highlighted with pink color.
	Mean_N	C:N	Lignin_total	pHwood	Basal_area	Stage_of_forest_successional	Forest age	Shrub abundance	Elevation	Temp_mean	Temp_min	Temp_max	Rh_mean	Rh_min	Rarefy_100	Rarefy_150	Rar_se_150	Shannon	Simpson	Richness	Even_shan	Gen_fam_div	Mass_remaining[%]per_year	k_rate	Openness[%]	Inclination_plot	Tree_cover	FD_leaf	FD_all	Soil_ph_H2O
C:N	-0.98209
Lignin_total	-0.066049	0.15804
pHwood	0.023733	-0.038363	0.025085
Basal_area	0.04597	-0.069314	-0.043408	-0.025926
Stage_of_forest_successional	0.090238	-0.11294	-0.09691	-0.0086413	0.90163
Forest age	0.06712	-0.095423	-0.0575	-0.019254	0.91477	0.90607
Shrub abundance	-0.051251	0.067863	0.13554	0.14416	-0.75925	-0.74096	-0.68571
Elevation	0.048562	-0.055327	0.030127	0.35349	0.18408	0.21864	0.18376	0.15234
Temp_mean	-0.058881	0.062252	-0.066176	-0.37549	0.0020122	-0.11469	-0.049072	-0.35661	-0.86272
Temp_min	-0.029426	0.035682	-0.036363	-0.37104	0.1855	0.12143	0.13777	-0.40293	-0.84814	0.78665
Temp_max	-0.030263	0.037409	-0.13267	-0.23443	-0.14433	-0.09933	-0.085573	-0.19231	-0.4491	0.50617	0.32835
Rh_mean	-0.0072845	0.02621	-0.0051934	0.13951	-0.52622	-0.35841	-0.46826	0.48747	-0.11145	-0.25873	0.010129	-0.033113
Rh_min	-0.021106	-0.0034433	-0.065813	0.14378	0.17883	0.33645	0.21591	-0.0083766	0.14377	-0.30357	-0.099052	-0.21545	0.33955
Rarefy_100	0.019936	-0.024662	-0.074812	-0.061265	0.4617	0.50766	0.49448	-0.39244	-0.13949	0.087109	0.37398	-0.071549	-0.0058419	0.39773
Rarefy_150	0.019578	-0.024597	-0.076985	-0.04805	0.48118	0.51722	0.5124	-0.39296	-0.11119	0.053356	0.34359	-0.088949	-0.0063612	0.39175	0.99533
Rar_se_150	0.041712	-0.030159	-0.010383	0.10438	0.052772	0.13234	0.13021	0.18577	0.090549	-0.2821	-0.036099	-0.18011	0.31715	0.45981	0.69674	0.7279
Shannon	-0.0045868	-0.0040339	-0.061838	-0.060097	0.43885	0.47649	0.49448	-0.36181	-0.14624	0.095158	0.36956	-0.047137	-0.011554	0.41045	0.97923	0.96988	0.6578
Simpson	-0.015418	0.0055988	-0.049222	-0.11756	0.4556	0.49115	0.50435	-0.41516	-0.17519	0.19888	0.40644	-0.022205	-0.13579	0.37955	0.9334	0.91185	0.54342	0.96819
Richness	0.020892	-0.016747	-0.031095	0.066581	0.14073	0.21636	0.2214	0.095944	0.061818	-0.24636	0.062029	-0.2225	0.28718	0.47919	0.83684	0.85401	0.94969	0.81006	0.70099
Even_shan	-0.020163	0.0037744	-0.075728	-0.1686	0.55667	0.57413	0.591	-0.67279	-0.2512	0.34915	0.49805	0.1107	-0.27671	0.2439	0.78989	0.75847	0.19038	0.82935	0.89803	0.38514
Gen_fam_div	0.035472	-0.04383	-0.079547	-0.071674	0.4717	0.50342	0.522	-0.51759	-0.14365	0.24951	0.40722	0.18128	-0.26483	0.24591	0.82773	0.79995	0.36531	0.84642	0.88355	0.52496	0.86765
Mass_remaining[%]per_year	0.0050011	0.026796	0.11549	0.39317	-0.023559	-0.026562	-0.061565	0.16872	0.36431	-0.43184	-0.3118	-0.18364	0.16264	0.033884	-0.19377	-0.17088	0.040551	-0.2227	-0.29787	-0.018381	-0.34526	-0.21976
k_rate	-0.0030242	-0.030482	-0.12001	-0.39069	0.044078	0.046106	0.07503	-0.17838	-0.3458	0.41603	0.30173	0.17599	-0.16353	-0.010924	0.20554	0.18125	-0.036473	0.23595	0.31115	0.025338	0.35699	0.23347	-0.99742
Openness[%]	0.04961	-0.061749	-0.1389	0.020835	0.077308	0.090548	0.05024	-0.22757	0.35006	-0.20914	-0.4515	0.077652	-0.40647	-0.17851	-0.19304	-0.17876	-0.27145	-0.19616	-0.21225	-0.24558	-0.076658	-0.11489	0.065148	-0.052768
Inclination_plot	0.030172	-0.034089	-0.029855	0.090909	0.0011756	0.080293	0.027626	-0.045782	-0.053423	0.023577	0.045663	-0.24922	-0.016654	0.31452	0.41152	0.39924	0.30571	0.36214	0.3722	0.39536	0.22963	0.30597	-0.030719	0.029063	-0.014433
Tree_cover	-0.07193	0.083692	0.084049	-0.16953	-0.11008	-0.23376	-0.040007	0.21289	-0.30999	0.18964	0.30987	0.2162	0.26017	-0.067635	0.13781	0.13288	0.25757	0.17107	0.13405	0.22672	0.0027927	-0.0012989	-0.080912	0.082039	-0.38006	-0.15324
FD_leaf	0.037927	-0.044638	-0.037602	0.13617	-0.033889	0.026042	0.054367	0.082434	0.45011	-0.37128	-0.34481	-0.081212	-0.20589	-0.16048	0.22604	0.23389	0.28871	0.2471	0.21753	0.3308	0.14727	0.29382	0.095709	-0.098642	0.35963	0.0025014	-0.29476
FD_all	-0.11735	0.10499	-0.054671	-0.076717	0.10944	0.11993	0.23296	-0.062119	0.080488	-0.075101	0.083431	0.090053	-0.073543	0.00038961	0.53947	0.53505	0.36343	0.59736	0.57932	0.49903	0.53447	0.53518	-0.10745	0.093125	-0.074062	0.027299	0.10255	0.64436
Soil_ph_H2O	-0.080706	0.11194	0.044908	-0.18395	-0.2283	-0.32945	-0.30711	0.12974	-0.39774	0.37104	0.27184	0.16123	0.099467	-0.21695	-0.20147	-0.18873	-0.058017	-0.23447	-0.21173	-0.14802	-0.15852	-0.22694	-0.064347	0.036279	-0.24838	-0.20356	0.07209	-0.28374	-0.12656
Deciduousness	-0.0042212	0.014453	0.050008	0.13043	-0.58652	-0.58607	-0.47144	0.55504	0.1698	-0.15909	-0.44585	-0.058888	0.017071	-0.36701	-0.44924	-0.44379	-0.11405	-0.47728	-0.50065	-0.18389	-0.51305	-0.39588	0.13013	-0.16158	0.089251	-0.049766	-0.21023	0.32705	0.11827	0.26962
					Basal area was selected				Elevation was selected						Rarefy_150 was selected								k rate was selected
