# Supplementary material for: Characterization of Unexplored Deadwood Mycobiome in Highly Diverse Subtropical Forests Using Culture-independent Molecular Technique
Source: Front Microbiol. 2017 Apr 19;8:574. doi: 10.3389/fmicb.2017.00574 (PMC5395659; doi:10.3389/fmicb.2017.00574)
Supplement: Supplementary file 3 [file Data_Sheet_2.xls]

## Sheet: Representative sequence ID_taxo
The representative sequence identity (ID) and fungal taxonomic table (UNITE database combined with reference dataset provided by Tedersoo et al. (2014)*)
Rep_Seq_ID	Phylum	Class	Order	Family	Genus	Final OTUs
I0F58KB04JK6ZV	Basidiomycota	Tremellomycetes	Tremellales	Tremellales	Cryptococcus	CryptococcusOtu 00001
I06DPDB04JV39T	Basidiomycota	Agaricomycetes	Thelephorales	Thelephoraceae	Tomentella	TomentellaOtu 00002
I06DPDB03FZXIY	Ascomycota	Eurotiomycetes	Eurotiales	Elaphomycetaceae	Elaphomyces	ElaphomycesOtu 00010
I06DPDB02DZM7W	Zygomycota	Incertae sedis	Mortierellales	Mortierellaceae	Mortierella	MortierellaOtu 00011
I06DPDB02EG7LT	Basidiomycota	Agaricomycetes	Agaricales	NA	NA	AgaricalesOtu 00019
I0F58KB04IQL91	Ascomycota	Sordariomycetes	Hypocreales	Hypocreaceae	Trichoderma	TrichodermaOtu 00024
I06DPDB03G17FC	Basidiomycota	Agaricomycetes	Trechisporales	NA	NA	TrechisporalesOtu 00031
I06DPDB02EUFXF	Ascomycota	Leotiomycetes	Helotiales	NA	NA	HelotialesOtu 00040
I06DPDB02EIZ0X	Basidiomycota	Agaricomycetes	Sebacinales	Sebacinaceae	Sebacina	SebacinaOtu 00047
I06DPDB04I1L9C	Basidiomycota	Agaricomycetes	Agaricales	Mycenaceae	Mycena	MycenaOtu 00060
I06DPDB03FV1C9	Basidiomycota	Agaricomycetes	Sebacinales	NA	NA	SebacinalesOtu 00069
I06DPDB03GQCFN	Basidiomycota	Agaricomycetes	Agaricales	Psathyrellaceae	Psathyrella	PsathyrellaOtu 00072
I06DPDB02DDDRE	Basidiomycota	Agaricomycetes	Sebacinales	NA	NA	SebacinalesOtu 00076
I06DPDB04IE3LA	Basidiomycota	Agaricomycetes	Trechisporales	NA	NA	TrechisporalesOtu 00079
I06DPDB04IT1TB	Basidiomycota	Agaricomycetes	Thelephorales	Thelephoraceae	NA	ThelephoraceaeOtu 00085
I06DPDB02DMWM0	Ascomycota	Sordariomycetes	Chaetosphaeriales	Chaetosphaeriaceae	NA	ChaetosphaeriaceaeOtu 00090
I06DPDB03F0YI6	Ascomycota	Leotiomycetes	Helotiales	NA	NA	HelotialesOtu 00093
I06DPDB03GF85B	Basidiomycota	Agaricomycetes	Russulales	Russulaceae	Russula	RussulaOtu 00104
I06DPDB04H4DLT	Ascomycota	Leotiomycetes	Helotiales	NA	NA	HelotialesOtu 00110
I06DPDB03HB1C1	Basidiomycota	Agaricomycetes	Sebacinales	Sebacinaceae	Sebacina	SebacinaOtu 00116
I06DPDB04IE7MD	Ascomycota	Leotiomycetes	Helotiales	NA	NA	HelotialesOtu 00119
I0F58KB04IC36I	Basidiomycota	Agaricomycetes	Thelephorales	Thelephoraceae	NA	ThelephoraceaeOtu 00130
I06DPDB02EP3J2	Rozellida	NA	NA	NA	NA	RozellidaOtu 00154
I06DPDB03GWPOI	Ascomycota	Eurotiomycetes	Eurotiales	Trichocomaceae	Penicillium	PenicilliumOtu 00157
I06DPDB02C4SAA	Ascomycota	Leotiomycetes	Helotiales	Hyaloscyphaceae	NA	HyaloscyphaceaeOtu 00159
I06DPDB04JZ3XI	Basidiomycota	Agaricomycetes	Trechisporales	Hydnodontaceae	Trechispora	TrechisporaOtu 00161
I06DPDB03G1BIY	Ascomycota	Sordariomycetes	Hypocreales	Hypocreaceae	Hypocrea	HypocreaOtu 00162
I06DPDB03GVYG9	Ascomycota	Leotiomycetes	Helotiales	NA	NA	HelotialesOtu 00184
I06DPDB02D8IPN	Basidiomycota	Agaricomycetes	Agaricales	Mycenaceae	Mycena	MycenaOtu 00187
I06DPDB03F6SRH	Basidiomycota	Agaricomycetes	Thelephorales	Thelephoraceae	NA	ThelephoraceaeOtu 00191
I06DPDB03GNNP5	Ascomycota	Eurotiomycetes	Eurotiales	Trichocomaceae	Paecilomyces	PaecilomycesOtu 00210
I06DPDB03GAME8	Basidiomycota	Agaricomycetes	Thelephorales	Thelephoraceae	NA	ThelephoraceaeOtu 00221
I0F58KB04IZ9TM	Rozellida	NA	NA	NA	NA	RozellidaOtu 00270
I06DPDB03GCJR0	Basidiomycota	Agaricomycetes	Sebacinales	NA	NA	SebacinalesOtu 00287
I06DPDB02DWATP	Basidiomycota	Agaricomycetes	Polyporales	Phanerochaetaceae	Ceriporia	CeriporiaOtu 00296
I06DPDB04JZ6RH	Ascomycota	Leotiomycetes	Helotiales	NA	NA	HelotialesOtu 00300
I06DPDB04IFWC1	Ascomycota	Leotiomycetes	Helotiales	Incertae sedis	Scytalidium	ScytalidiumOtu 00316
I06DPDB04I1KFX	Basidiomycota	Agaricomycetes	Agaricales	Marasmiaceae	Gymnopus	GymnopusOtu 00349
I06DPDB02DNHE5	Ascomycota	Sordariomycetes	Chaetosphaeriales	Chaetosphaeriaceae	Chaetosphaeria	ChaetosphaeriaOtu 00392
I06DPDB02EP1MD	Ascomycota	Sordariomycetes	Sordariales	NA	NA	SordarialesOtu 00397
I0F58KB04JC3K1	Basidiomycota	Agaricomycetes	Agaricales	Mycenaceae	Mycena	MycenaOtu 00403
I0F58KB04IGWES	Basidiomycota	Agaricomycetes	Sebacinales	NA	NA	SebacinalesOtu 00416
I06DPDB02DSMP3	Basidiomycota	Agaricomycetes	Agaricales	Marasmiaceae	Gerronema	GerronemaOtu 00430
I06DPDB02EIY3F	Basidiomycota	Agaricomycetes	Agaricales	Marasmiaceae	Hydropus	HydropusOtu 00436
I06DPDB03G3Z4T	Ascomycota	Eurotiomycetes	Chaetothyriales	NA	NA	ChaetothyrialesOtu 00461
I06DPDB03GWEPW	Basidiomycota	Agaricomycetes	Agaricales	Marasmiaceae	NA	MarasmiaceaeOtu 00487
I06DPDB04JYJIJ	Ascomycota	Sordariomycetes	Xylariales	NA	NA	XylarialesOtu 00505
I06DPDB04ILSF2	Basidiomycota	Agaricomycetes	Hysterangiales	NA	NA	HysterangialesOtu 00521
I06DPDB02D1SPN	Ascomycota	Incertae sedis	Incertae sedis	Incertae sedis	Chalara	ChalaraOtu 00582
I0F58KB04H8ZPO	Basidiomycota	Agaricomycetes	Agaricales	Mycenaceae	NA	MycenaceaeOtu 00608
I0F58KB04IZXGM	Basidiomycota	Agaricomycetes	Polyporales	Polyporaceae	Trametes	TrametesOtu 00615
I06DPDB03GPPVP	Basidiomycota	Agaricomycetes	Auriculariales	Incertae sedis	NA	AuricularialesOtu 00652
I06DPDB03F4Z5R	Rozellida	NA	NA	NA	NA	RozellidaOtu 00669
I06DPDB03GY7GZ	Ascomycota	Sordariomycetes	Hypocreales	Hypocreaceae	Trichoderma	TrichodermaOtu 00671
I06DPDB03GHOHL	Basidiomycota	Agaricomycetes	Agaricales	NA	NA	AgaricalesOtu 00674
I06DPDB02D8BFX	Ascomycota	Dothideomycetes	Capnodiales	NA	NA	CapnodialesOtu 00707
I0F58KB04J3MSQ	Ascomycota	Sordariomycetes	Hypocreales	Nectriaceae	Nectria	NectriaOtu 00714
I06DPDB04IUZQ8	Ascomycota	Sordariomycetes	Chaetosphaeriales	Chaetosphaeriaceae	Chaetosphaeria	ChaetosphaeriaOtu 00717
I06DPDB04JNLAB	Rozellida	NA	NA	NA	NA	RozellidaOtu 00732
I0F58KB04IDYX0	Ascomycota	Leotiomycetes	Helotiales	NA	NA	HelotialesOtu 00738
I06DPDB02DRY0W	Basidiomycota	Agaricomycetes	Russulales	Russulaceae	NA	RussulaceaeOtu 00780
I06DPDB03HI43W	Basidiomycota	Agaricomycetes	Agaricales	Mycenaceae	Mycena	MycenaOtu 00781
I0F58KB04ILR68	Basidiomycota	Agaricomycetes	Thelephorales	Thelephoraceae	Thelephora	ThelephoraOtu 00786
I0F58KB04IR9UX	Basidiomycota	Agaricomycetes	NA	NA	NA	AgaricomycetesOtu 00798
I0F58KB04I8SWE	Ascomycota	Leotiomycetes	Helotiales	Helotiaceae	Meliniomyces	MeliniomycesOtu 00801
I06DPDB03HIPMU	Ascomycota	Leotiomycetes	Helotiales	Incertae sedis	Xenopolyscytalum	XenopolyscytalumOtu 00820
I06DPDB03GKDO8	Basidiomycota	Agaricomycetes	Hymenochaetales	Rickenellaceae	Resinicium	ResiniciumOtu 00870
I06DPDB02DDF4V	Ascomycota	Incertae sedis	Incertae sedis	Incertae sedis	Chalara	ChalaraOtu 00894
I06DPDB02DA53F	Ascomycota	Sordariomycetes	Hypocreales	Bionectriaceae	Bionectria	BionectriaOtu 00932
I0F58KB04IHEYM	Ascomycota	Eurotiomycetes	Chaetothyriales	Herpotrichiellaceae	Exophiala	ExophialaOtu 00953
I0F58KB04IYU5P	Ascomycota	Leotiomycetes	Helotiales	Helotiaceae	Meliniomyces	MeliniomycesOtu 00964
I0F58KB04I2Y9X	Basidiomycota	Agaricomycetes	Phallales	Phallaceae	Phallus	PhallusOtu 01000
I0F58KB04I3X6S	Ascomycota	Eurotiomycetes	Chaetothyriales	NA	NA	ChaetothyrialesOtu 01013
I06DPDB02EGBR7	Ascomycota	Dothideomycetes	Capnodiales	Teratosphaeriaceae	Devriesia	DevriesiaOtu 01032
I06DPDB03GXA11	Ascomycota	NA	NA	NA	NA	AscomycotaOtu 01062
I06DPDB03G1RF9	Basidiomycota	Agaricomycetes	Agaricales	Tricholomataceae	Delicatula	DelicatulaOtu 01073
I0F58KB04IQ2AA	Basidiomycota	Agaricomycetes	Russulales	Lachnocladiaceae	Scytinostroma	ScytinostromaOtu 01080
I0F58KB04IDHAE	Ascomycota	Dothideomycetes	Venturiales	Venturiaceae	Venturia	VenturiaOtu 01081
I0F58KB04IJILN	Ascomycota	Sordariomycetes	Chaetosphaeriales	Chaetosphaeriaceae	Chloridium	ChloridiumOtu 01114
I0F58KB04IIS5C	Ascomycota	Sordariomycetes	Chaetosphaeriales	Chaetosphaeriaceae	Chaetosphaeria	ChaetosphaeriaOtu 01118
I06DPDB02DSTYM	Ascomycota	NA	NA	NA	NA	AscomycotaOtu 01120
I06DPDB03GEO64	Ascomycota	Leotiomycetes	Helotiales	Hyaloscyphaceae	Lachnum	LachnumOtu 01209
I0F58KB04IDCWU	Ascomycota	Incertae sedis	Incertae sedis	Incertae sedis	Xenochalara	XenochalaraOtu 01231
I06DPDB04I7WTH	Basidiomycota	Agaricomycetes	Cantharellales	Tulasnellaceae	Epulorhiza	EpulorhizaOtu 01242
I06DPDB02EDRPG	Ascomycota	Dothideomycetes	Pleosporales	Lophiostomataceae	Lophiostoma	LophiostomaOtu 01281
I06DPDB02EDS8R	Ascomycota	Sordariomycetes	Hypocreales	Hypocreaceae	Hypocrea	HypocreaOtu 01292
I06DPDB03FXB6H	Ascomycota	Leotiomycetes	Helotiales	NA	Scytalidium	ScytalidiumOtu 01387
I0F58KB04H84WR	Ascomycota	Sordariomycetes	Chaetosphaeriales	Chaetosphaeriaceae	Thozetella	ThozetellaOtu 01415
I06DPDB04H8SBY	Ascomycota	Leotiomycetes	Helotiales	NA	NA	HelotialesOtu 01418
I06DPDB03GVVTE	Ascomycota	Leotiomycetes	NA	NA	NA	LeotiomycetesOtu 01420
I06DPDB02D6QJI	Ascomycota	Eurotiomycetes	Chaetothyriales	Herpotrichiellaceae	Cladophialophora	CladophialophoraOtu 01423
I0F58KB04I9L60	Basidiomycota	Agaricomycetes	Agaricales	Strophariaceae	Pholiota	PholiotaOtu 01444
I06DPDB03GNPR7	Basidiomycota	Agaricomycetes	NA	NA	NA	AgaricomycetesOtu 01452
I06DPDB03GNW0M	Ascomycota	Eurotiomycetes	Chaetothyriales	Herpotrichiellaceae	Exophiala	ExophialaOtu 01460
I0F58KB04IN9VH	Basidiomycota	Agaricomycetes	Agaricales	Marasmiaceae	Gymnopus	GymnopusOtu 01500
I06DPDB02DX5UZ	Ascomycota	Eurotiomycetes	Chaetothyriales	Herpotrichiellaceae	Cladophialophora	CladophialophoraOtu 01531
I0F58KB04I4TMQ	Ascomycota	Sordariomycetes	Sordariales	Chaetomiaceae	Thielavia	ThielaviaOtu 01550
I06DPDB04JKQ57	Basidiomycota	Agaricomycetes	Agaricales	Mycenaceae	Mycena	MycenaOtu 01577
I0F58KB04JL5I2	Basidiomycota	Agaricomycetes	Cantharellales	Tulasnellaceae	Tulasnella	TulasnellaOtu 01580
I0F58KB04H87SR	Ascomycota	Eurotiomycetes	Chaetothyriales	Herpotrichiellaceae	Phialophora	PhialophoraOtu 01634
I06DPDB02D2SG0	Ascomycota	Sordariomycetes	Xylariales	Xylariaceae	Xylaria	XylariaOtu 01638
I06DPDB03F8DHN	Basidiomycota	Tremellomycetes	Tremellales	Incertae sedis	Tremella	TremellaOtu 01667
I06DPDB03GU1DU	Basidiomycota	Agaricomycetes	Auriculariales	Incertae sedis	NA	AuricularialesOtu 01671
I06DPDB04IOLN3	Ascomycota	Leotiomycetes	Helotiales	NA	Arachnopeziza	ArachnopezizaOtu 01681
I0F58KB04IWHP6	Ascomycota	Leotiomycetes	Helotiales	NA	NA	HelotialesOtu 01766
I06DPDB02C685B	Ascomycota	Sordariomycetes	Hypocreales	Hypocreaceae	Gliocladium	GliocladiumOtu 01778
I06DPDB02C18VR	Ascomycota	Sordariomycetes	Hypocreales	Hypocreaceae	Trichoderma	TrichodermaOtu 01822
I06DPDB02DZZ2Y	Ascomycota	Sordariomycetes	Sordariales	NA	NA	SordarialesOtu 01838
I06DPDB03F874W	Ascomycota	Eurotiomycetes	Chaetothyriales	Herpotrichiellaceae	NA	HerpotrichiellaceaeOtu 01865
I06DPDB02EJBL5	Ascomycota	Leotiomycetes	Helotiales	Incertae sedis	Scytalidium	ScytalidiumOtu 01896
I0F58KB04ILE27	Ascomycota	Sordariomycetes	NA	NA	NA	SordariomycetesOtu 01907
I06DPDB03GKJOC	Ascomycota	Sordariomycetes	Chaetosphaeriales	Chaetosphaeriaceae	Chaetosphaeria	ChaetosphaeriaOtu 01924
I06DPDB04JFOMO	Ascomycota	Sordariomycetes	NA	NA	NA	SordariomycetesOtu 01975
I06DPDB03GBDAC	Basidiomycota	Agaricomycetes	Thelephorales	Thelephoraceae	NA	ThelephoraceaeOtu 01978
I06DPDB02C4V6C	Basidiomycota	Agaricomycetes	Agaricales	Incertae sedis	NA	AgaricalesOtu 02176
I0F58KB04JH1CA	NA	NA	NA	NA	NA	FungalOtu 02188
I06DPDB02EE0KN	Ascomycota	Leotiomycetes	Helotiales	NA	NA	HelotialesOtu 02195
I06DPDB02EI6Z2	Ascomycota	Sordariomycetes	Hypocreales	Nectriaceae	Heliscus	HeliscusOtu 02201
I06DPDB03GLUMO	Ascomycota	Sordariomycetes	Hypocreales	Hypocreaceae	Hypocrea	HypocreaOtu 02279
I06DPDB04JTCNN	Basidiomycota	Agaricomycetes	Polyporales	Meruliaceae	Phlebia	PhlebiaOtu 02299
I06DPDB03GPNDL	Ascomycota	Eurotiomycetes	Chaetothyriales	Herpotrichiellaceae	NA	HerpotrichiellaceaeOtu 02309
I06DPDB02D3IVO	Ascomycota	Sordariomycetes	NA	NA	NA	SordariomycetesOtu 02315
I06DPDB03GOGLD	Ascomycota	Dothideomycetes	Pleosporales	NA	NA	PleosporalesOtu 02316
I06DPDB02DTRG5	Ascomycota	Sordariomycetes	Chaetosphaeriales	NA	NA	ChaetosphaerialesOtu 02333
I06DPDB03GS8S6	Ascomycota	Sordariomycetes	Diaporthales	NA	Phialemonium	PhialemoniumOtu 02405
I0F58KB04IF5MO	Ascomycota	Dothideomycetes	NA	NA	NA	DothideomycetesOtu 02459
I06DPDB03HJ7PI	Ascomycota	Sordariomycetes	Chaetosphaeriales	Chaetosphaeriaceae	Chloridium	ChloridiumOtu 02503
I06DPDB02DFDZP	Ascomycota	Sordariomycetes	Coniochaetales	Coniochaetaceae	Porosphaerella	PorosphaerellaOtu 02504
I06DPDB04H7DS6	Basidiomycota	Agaricomycetes	Trechisporales	Hydnodontaceae	Brevicellicium	BrevicelliciumOtu 02557
I0F58KB04H9IW5	Ascomycota	Sordariomycetes	Xylariales	Amphisphaeriaceae	Pestalotiopsis	PestalotiopsisOtu 02571
I06DPDB03GHH8Z	Basidiomycota	Agaricomycetes	Cantharellales	Botryobasidiaceae	Botryobasidium	BotryobasidiumOtu 02724
I06DPDB04IS6TE	Ascomycota	Leotiomycetes	Helotiales	NA	NA	HelotialesOtu 02731
I06DPDB02DAM4T	Ascomycota	Sordariomycetes	Chaetosphaeriales	Chaetosphaeriaceae	Chaetosphaeria	ChaetosphaeriaOtu 02757
I06DPDB02EPLDQ	Ascomycota	Dothideomycetes	Pleosporales	NA	NA	PleosporalesOtu 02784
I06DPDB03FZJSQ	Basidiomycota	Agaricomycetes	Polyporales	Polyporaceae	Tinctoporellus	TinctoporellusOtu 02811
I06DPDB04JQJ3W	Basidiomycota	Agaricomycetes	Cantharellales	Botryobasidiaceae	Botryobasidium	BotryobasidiumOtu 02837
I06DPDB03G2LE8	Basidiomycota	Agaricomycetes	Agaricales	NA	NA	AgaricalesOtu 02897
I0F58KB04IHFHI	Ascomycota	Sordariomycetes	Hypocreales	Nectriaceae	Cosmospora	CosmosporaOtu 02936
I0F58KB04H91H0	Ascomycota	Sordariomycetes	Chaetosphaeriales	Chaetosphaeriaceae	Chaetosphaeria	ChaetosphaeriaOtu 02938
I06DPDB02DYM30	Ascomycota	NA	NA	NA	NA	AscomycotaOtu 02987
I06DPDB02EWAA3	Ascomycota	Sordariomycetes	Sordariales	NA	NA	SordarialesOtu 03117
I06DPDB03GR1KE	Basidiomycota	Agaricomycetes	Cantharellales	Botryobasidiaceae	Botryobasidium	BotryobasidiumOtu 03160
I06DPDB02D5F2E	Ascomycota	Eurotiomycetes	Chaetothyriales	Herpotrichiellaceae	Melanchlenus	MelanchlenusOtu 03206
I0F58KB04I4WNS	Ascomycota	Leotiomycetes	Helotiales	Incertae sedis	Scytalidium	ScytalidiumOtu 03219
I0F58KB04IEMI8	Ascomycota	Sordariomycetes	Chaetosphaeriales	Chaetosphaeriaceae	Chaetosphaeria	ChaetosphaeriaOtu 03305
I06DPDB03G15U0	Basidiomycota	Agaricomycetes	Polyporales	Phanerochaetaceae	Phanerochaete	PhanerochaeteOtu 03458
I0F58KB04JFVXT	Ascomycota	Sordariomycetes	Hypocreales	Hypocreaceae	Trichoderma	TrichodermaOtu 03514
I06DPDB02DWDI4	Ascomycota	Leotiomycetes	Helotiales	Vibrisseaceae	Phialocephala	PhialocephalaOtu 03581
I06DPDB02D9C9K	Rozellida	NA	NA	NA	NA	RozellidaOtu 03639
I06DPDB03GI1W0	Ascomycota	Dothideomycetes	Capnodiales	Teratosphaeriaceae	Penidiella	PenidiellaOtu 03645
I06DPDB02DWMD6	Ascomycota	Sordariomycetes	Chaetosphaeriales	NA	NA	ChaetosphaerialesOtu 03671
I06DPDB04J12Z7	Ascomycota	Leotiomycetes	Helotiales	Incertae sedis	Xenopolyscytalum	XenopolyscytalumOtu 03702
I06DPDB03HE2WW	Ascomycota	Dothideomycetes	Pleosporales	Tubeufiaceae	Tubeufia	TubeufiaOtu 03716
I0F58KB04IXTHF	Ascomycota	Orbiliomycetes	Orbiliales	Orbiliaceae	Dactylellina	DactylellinaOtu 03757
I06DPDB03GSMTG	Basidiomycota	Agaricomycetes	NA	NA	Peniophorella	PeniophorellaOtu 03773
I06DPDB02EWYYL	Basidiomycota	Agaricomycetes	Agaricales	Niaceae	Flagelloscypha	FlagelloscyphaOtu 03780
I06DPDB03HENR8	Basidiomycota	Agaricomycetes	Thelephorales	Thelephoraceae	NA	ThelephoraceaeOtu 03850
I06DPDB03GJULA	Basidiomycota	Agaricomycetes	Trechisporales	Hydnodontaceae	Trechispora	TrechisporaOtu 03864
I06DPDB02D7QPL	Ascomycota	Sordariomycetes	Hypocreales	Nectriaceae	Fusarium	FusariumOtu 03919
I06DPDB02DJPWM	Basidiomycota	Agaricomycetes	Cantharellales	Botryobasidiaceae	Botryobasidium	BotryobasidiumOtu 03965
I06DPDB04JHBJZ	Ascomycota	Sordariomycetes	Hypocreales	Nectriaceae	Volutella	VolutellaOtu 03979
I0F58KB04H4EZM	Ascomycota	Sordariomycetes	Sordariales	NA	NA	SordarialesOtu 04020
I06DPDB02DRCPS	Basidiomycota	Microbotryomycetes	Sporidiobolales	Incertae sedis	Rhodotorula	RhodotorulaOtu 04093
I06DPDB04H7UT9	Ascomycota	Incertae sedis	Incertae sedis	Incertae sedis	Ochroconis	OchroconisOtu 04112
I06DPDB02DORI4	Ascomycota	Eurotiomycetes	Chaetothyriales	Herpotrichiellaceae	Exophiala	ExophialaOtu 04213
I06DPDB03G4G5J	Ascomycota	Leotiomycetes	Helotiales	NA	NA	HelotialesOtu 04261
I06DPDB03GOZF3	Ascomycota	Incertae sedis	Incertae sedis	Pseudeurotiaceae	Pseudeurotium	PseudeurotiumOtu 04324
I06DPDB03HENBD	Basidiomycota	Agaricomycetes	Polyporales	Xenasmataceae	Xenasmatella	XenasmatellaOtu 04410
I06DPDB03GA0X9	Basidiomycota	Agaricomycetes	Sebacinales	NA	NA	SebacinalesOtu 04415
I06DPDB02DBNUD	Ascomycota	Leotiomycetes	Helotiales	NA	NA	HelotialesOtu 04449
I06DPDB03F289T	Ascomycota	Sordariomycetes	Chaetosphaeriales	Chaetosphaeriaceae	Chaetosphaeria	ChaetosphaeriaOtu 04475
I0F58KB04I7M1H	Ascomycota	Sordariomycetes	Chaetosphaeriales	Chaetosphaeriaceae	Chaetosphaeria	ChaetosphaeriaOtu 04506
I0F58KB04IDL8N	Ascomycota	Sordariomycetes	Chaetosphaeriales	Chaetosphaeriaceae	Chaetosphaeria	ChaetosphaeriaOtu 04541
I06DPDB02D29BO	Ascomycota	Eurotiomycetes	Chaetothyriales	Herpotrichiellaceae	Cladophialophora	CladophialophoraOtu 04552
I0F58KB04IOZE8	Basidiomycota	Agaricomycetes	Agaricales	Mycenaceae	Mycena	MycenaOtu 04613
I06DPDB04JE6T6	Basidiomycota	Agaricomycetes	Trechisporales	Hydnodontaceae	Trechispora	TrechisporaOtu 04633
I0F58KB04JTXA7	Ascomycota	Orbiliomycetes	Orbiliales	Orbiliaceae	Monacrosporium	MonacrosporiumOtu 04786
I06DPDB03GROQC	Basidiomycota	Agaricomycetes	Cantharellales	Botryobasidiaceae	NA	BotryobasidiaceaeOtu 04876
I06DPDB03GJMV9	Ascomycota	Sordariomycetes	Sordariales	NA	NA	SordarialesOtu 04968
I06DPDB03GH6HO	Basidiomycota	Agaricomycetes	Polyporales	Fomitopsidaceae	Postia	PostiaOtu 05040
I06DPDB04JSSSM	Ascomycota	Sordariomycetes	Chaetosphaeriales	Chaetosphaeriaceae	Chaetosphaeria	ChaetosphaeriaOtu 05047
I06DPDB03FPWAS	Ascomycota	Sordariomycetes	Chaetosphaeriales	Chaetosphaeriaceae	Chaetosphaeria	ChaetosphaeriaOtu 05051
I06DPDB04JD95S	Ascomycota	Dothideomycetes	Capnodiales	Mycosphaerellaceae	NA	MycosphaerellaceaeOtu 05060
I06DPDB03HGEY4	Ascomycota	Sordariomycetes	Hypocreales	Incertae sedis	Acremonium	AcremoniumOtu 05064
I06DPDB02EUH31	Ascomycota	Incertae sedis	Incertae sedis	Incertae sedis	Chalara	ChalaraOtu 05090
I06DPDB03HB310	Ascomycota	Eurotiomycetes	Chaetothyriales	Herpotrichiellaceae	Fonsecaea	FonsecaeaOtu 05138
I06DPDB02DQNOW	Ascomycota	Sordariomycetes	Diaporthales	Togniniaceae	Phaeoacremonium	PhaeoacremoniumOtu 05263
I06DPDB03GLHPX	Basidiomycota	Tremellomycetes	Cystofilobasidiales	NA	NA	CystofilobasidialesOtu 05433
I0F58KB04IBRD5	Basidiomycota	Dacrymycetes	Dacrymycetales	Dacrymycetaceae	Calocera	CaloceraOtu 05612
I06DPDB02EXRZY	Ascomycota	Sordariomycetes	Sordariales	NA	NA	SordarialesOtu 05620
I06DPDB04IML6G	Ascomycota	Leotiomycetes	Helotiales	Helotiaceae	Meliniomyces	MeliniomycesOtu 05678
I0F58KB04JBEXB	Ascomycota	Dothideomycetes	Capnodiales	NA	NA	CapnodialesOtu 05939
I06DPDB04JHWTR	Basidiomycota	Agaricomycetes	Sebacinales	NA	Sebacina	SebacinaOtu 05944
I06DPDB02EM6G7	Ascomycota	Leotiomycetes	Helotiales	NA	NA	HelotialesOtu 05970
I0F58KB04JW6JK	Ascomycota	Sordariomycetes	Hypocreales	NA	NA	HypocrealesOtu 06250
I06DPDB02D7H7G	Ascomycota	Sordariomycetes	NA	NA	NA	SordariomycetesOtu 06396
I06DPDB02EL0LB	Basidiomycota	Agaricomycetes	Polyporales	Phanerochaetaceae	Ceriporia	CeriporiaOtu 06397
I0F58KB04JKGTT	Basidiomycota	Agaricomycetes	Polyporales	Meruliaceae	Bjerkandera	BjerkanderaOtu 06470
I06DPDB02EH8RC	Basidiomycota	Agaricomycetes	Sebacinales	NA	NA	SebacinalesOtu 06589
I06DPDB04IUSQ4	Ascomycota	Leotiomycetes	Helotiales	Helotiaceae	Meliniomyces	MeliniomycesOtu 06594
I0F58KB04JLILH	Ascomycota	Sordariomycetes	Hypocreales	Hypocreaceae	Trichoderma	TrichodermaOtu 06650
I06DPDB02D9JFK	Basidiomycota	Agaricomycetes	Cantharellales	Tulasnellaceae	Epulorhiza	EpulorhizaOtu 06711
I06DPDB04JX6GZ	Basidiomycota	Agaricomycetes	Agaricales	Mycenaceae	Mycena	MycenaOtu 06781
I06DPDB04INC3I	Ascomycota	Sordariomycetes	Incertae sedis	Annulatascaceae	Vertexicola	VertexicolaOtu 06799
I0F58KB04IAPP0	Ascomycota	Leotiomycetes	Helotiales	Incertae sedis	Leptodontidium	LeptodontidiumOtu 06960
I0F58KB04IISYK	Basidiomycota	Tremellomycetes	Tremellales	Incertae sedis	Hannaella	HannaellaOtu 06969
I06DPDB04ISCT2	Basidiomycota	Agaricomycetes	Agaricales	NA	NA	AgaricalesOtu 06982
I0F58KB04JGV8T	Basidiomycota	Agaricomycetes	Polyporales	Meruliaceae	Scopuloides	ScopuloidesOtu 06986
I06DPDB03FP3QY	Ascomycota	Sordariomycetes	Sordariales	NA	NA	SordarialesOtu 07329
I06DPDB03FTX8Q	Ascomycota	Dothideomycetes	Capnodiales	Mycosphaerellaceae	Cercospora	CercosporaOtu 07363
I06DPDB02DJAY8	Ascomycota	Sordariomycetes	Incertae sedis	Annulatascaceae	Conlarium	ConlariumOtu 07369
I06DPDB03FXM4F	Ascomycota	Sordariomycetes	Chaetosphaeriales	Chaetosphaeriaceae	Chaetosphaeria	ChaetosphaeriaOtu 07384
I06DPDB02DNRH9	Ascomycota	Dothideomycetes	NA	NA	NA	DothideomycetesOtu 07419
I06DPDB02D8AQM	Ascomycota	Leotiomycetes	Helotiales	Helotiaceae	Ascocoryne	AscocoryneOtu 07480
I0F58KB04JDMDF	Ascomycota	Lecanoromycetes	NA	NA	NA	LecanoromycetesOtu 07614
I06DPDB03F64CQ	Basidiomycota	Agaricomycetes	Agaricales	Psathyrellaceae	Psathyrella	PsathyrellaOtu 07857
I06DPDB03HBF2O	Ascomycota	Sordariomycetes	Sordariales	NA	NA	SordarialesOtu 07863
I06DPDB02EN8GA	Ascomycota	Dothideomycetes	Pleosporales	Pleosporaceae	Pyrenochaeta	PyrenochaetaOtu 07872
I06DPDB03HC2UK	Ascomycota	Dothideomycetes	Capnodiales	Mycosphaerellaceae	Pseudocercospora	PseudocercosporaOtu 08037
I06DPDB03G6VJY	Basidiomycota	Dacrymycetes	Dacrymycetales	Dacrymycetaceae	Cerinomyces	CerinomycesOtu 08168
I0F58KB04JHADJ	Ascomycota	Sordariomycetes	Coniochaetales	Coniochaetaceae	Lecythophora	LecythophoraOtu 08196
I06DPDB04IUTU1	Ascomycota	Dothideomycetes	NA	NA	NA	DothideomycetesOtu 08669
I06DPDB04I2WE4	Basidiomycota	Agaricomycetes	Auriculariales	Incertae sedis	NA	AuricularialesOtu 08782
I0F58KB04I886K	Basidiomycota	Agaricomycetes	Polyporales	Xenasmataceae	Xenasmatella	XenasmatellaOtu 08877
I06DPDB02D2D6V	Ascomycota	Sordariomycetes	Hypocreales	Hypocreaceae	Trichoderma	TrichodermaOtu 08939
I0F58KB04JH28S	Basidiomycota	Agaricomycetes	Hymenochaetales	Schizoporaceae	Hyphodontia	HyphodontiaOtu 09104
I06DPDB03HIJF8	Ascomycota	Sordariomycetes	Chaetosphaeriales	NA	NA	ChaetosphaerialesOtu 09118
I0F58KB04H7E75	Ascomycota	Sordariomycetes	Hypocreales	NA	NA	HypocrealesOtu 09289
I06DPDB02DPQ11	Basidiomycota	Agaricomycetes	Agaricales	Psathyrellaceae	Coprinopsis	CoprinopsisOtu 09349
I06DPDB04IOIPL	Ascomycota	Sordariomycetes	Chaetosphaeriales	Chaetosphaeriaceae	Chaetosphaeria	ChaetosphaeriaOtu 09386
I06DPDB02EM6RL	Ascomycota	Eurotiomycetes	Chaetothyriales	Herpotrichiellaceae	Cladophialophora	CladophialophoraOtu 09514
I0F58KB04I5L58	Ascomycota	Sordariomycetes	Hypocreales	Nectriaceae	Fusarium	FusariumOtu 09535
I06DPDB02EEU9W	Ascomycota	Sordariomycetes	Hypocreales	NA	NA	HypocrealesOtu 09566
I06DPDB03G2TT8	Ascomycota	Sordariomycetes	Chaetosphaeriales	Chaetosphaeriaceae	Chaetosphaeria	ChaetosphaeriaOtu 09581
I06DPDB03FSDBG	Basidiomycota	Agaricomycetes	Cantharellales	Botryobasidiaceae	Botryobasidium	BotryobasidiumOtu 09582
I06DPDB02C6NLO	Basidiomycota	Agaricomycetes	Thelephorales	Thelephoraceae	NA	ThelephoraceaeOtu 09701
I06DPDB02C617H	Basidiomycota	Agaricomycetes	Auriculariales	Incertae sedis	NA	AuricularialesOtu 09706
I06DPDB04H9DTT	Ascomycota	Leotiomycetes	Helotiales	NA	NA	HelotialesOtu 09743
I06DPDB03FNHSW	Ascomycota	Sordariomycetes	Chaetosphaeriales	Chaetosphaeriaceae	Chloridium	ChloridiumOtu 09811
I06DPDB03FWCGK	Basidiomycota	Agaricomycetes	Auriculariales	NA	NA	AuricularialesOtu 09897
I06DPDB02DLYTB	Basidiomycota	Agaricomycetes	Polyporales	Polyporaceae	Trametes	TrametesOtu 09923
I0F58KB04IV195	Ascomycota	Eurotiomycetes	Chaetothyriales	Herpotrichiellaceae	Cladophialophora	CladophialophoraOtu 09947
I0F58KB04JUGP4	Basidiomycota	Atractiellomycetes	Atractiellales	NA	NA	AtractiellalesOtu 10019
I06DPDB03HDFF9	Ascomycota	Dothideomycetes	Capnodiales	Mycosphaerellaceae	Pseudocercosporella	PseudocercosporellaOtu 10031
I06DPDB04IKN63	Ascomycota	Sordariomycetes	Hypocreales	Hypocreaceae	Trichoderma	TrichodermaOtu 10045
I06DPDB03F56B6	Ascomycota	Leotiomycetes	Helotiales	NA	NA	HelotialesOtu 10093
I0F58KB04I0HEG	Ascomycota	Leotiomycetes	Helotiales	Incertae sedis	Xylogone	XylogoneOtu 10100
I06DPDB04J0R4K	Basidiomycota	Agaricomycetes	Agaricales	Clavariaceae	Mucronella	MucronellaOtu 10104
I0F58KB04I883Y	Basidiomycota	Agaricomycetes	Auriculariales	Incertae sedis	Heteroacanthella	HeteroacanthellaOtu 10179
I06DPDB03GPBB1	Ascomycota	Dothideomycetes	NA	NA	NA	DothideomycetesOtu 10244
I06DPDB04ICZ2I	Ascomycota	Leotiomycetes	Helotiales	Incertae sedis	Scytalidium	ScytalidiumOtu 10295
I06DPDB04JLCRL	Basidiomycota	Agaricomycetes	Polyporales	NA	NA	PolyporalesOtu 10316
I06DPDB03GKJL4	Basidiomycota	Agaricomycetes	Agaricales	Clavariaceae	Mucronella	MucronellaOtu 10332
I0F58KB04I1SSG	Basidiomycota	Agaricomycetes	Polyporales	Phanerochaetaceae	Phanerochaete	PhanerochaeteOtu 10355
I06DPDB03GKM9X	Zygomycota	Incertae sedis	Umbelopsidales	Umbelopsidaceae	Umbelopsis	UmbelopsisOtu 10403
I06DPDB04I8H0T	Ascomycota	Dothideomycetes	NA	NA	NA	DothideomycetesOtu 10443
I06DPDB04JF2TI	Basidiomycota	Agaricomycetes	Agaricales	Marasmiaceae	Gerronema	GerronemaOtu 10491
I06DPDB03GYPL9	Ascomycota	Leotiomycetes	Helotiales	Incertae sedis	Scytalidium	ScytalidiumOtu 10492
I06DPDB02D8MFD	Ascomycota	Dothideomycetes	Botryosphaeriales	Botryosphaeriaceae	Lasiodiplodia	LasiodiplodiaOtu 10495
I06DPDB03FZ7VR	Ascomycota	Sordariomycetes	Ophiostomatales	Ophiostomataceae	Sporothrix	SporothrixOtu 10515
I06DPDB04ICQP9	Ascomycota	Lecanoromycetes	Ostropales	Stictidaceae	Cryptodiscus	CryptodiscusOtu 10541
I0F58KB04IKPXZ	Ascomycota	Leotiomycetes	Helotiales	Hyaloscyphaceae	Arachnopeziza	Arachnopeziza Otu 10570
I0F58KB04I0VG9	Ascomycota	Sordariomycetes	Hypocreales	Hypocreaceae	Hypocrea	HypocreaOtu 10638
I06DPDB03HEEIE	Basidiomycota	Agaricomycetes	Polyporales	Phanerochaetaceae	Phlebiopsis	PhlebiopsisOtu 10679
I06DPDB03G6BHT	Basidiomycota	Agaricomycetes	Hymenochaetales	Schizoporaceae	Hyphodontia	HyphodontiaOtu 10680
I0F58KB04IQ7LI	Ascomycota	Eurotiomycetes	Eurotiales	Trichocomaceae	Penicillium	PenicilliumOtu 10681
I0F58KB04IT8DX	Basidiomycota	Agaricomycetes	Polyporales	Polyporaceae	Tinctoporellus	TinctoporellusOtu 10682
I06DPDB04JPWVM	Basidiomycota	Agaricomycetes	Hymenochaetales	Hymenochaetaceae	Tubulicrinis	TubulicrinisOtu 10683
I06DPDB02C7KSZ	Ascomycota	Sordariomycetes	Xylariales	NA	NA	XylarialesOtu 10684
I06DPDB02ELTX5	Basidiomycota	Agaricomycetes	Polyporales	Ganodermataceae	Amauroderma	AmaurodermaOtu 10686
I06DPDB03HIZ0D	Ascomycota	Sordariomycetes	Incertae sedis	Incertae sedis	Xylomelasma	XylomelasmaOtu 10687
I06DPDB04IQTLB	Basidiomycota	Agaricomycetes	Polyporales	Meruliaceae	Phlebia	PhlebiaOtu 10688
I06DPDB04IGQ7F	Basidiomycota	Agaricomycetes	Agaricales	Cortinariaceae	Cortinarius	CortinariusOtu 10689
I06DPDB02D38XJ	Basidiomycota	Dacrymycetes	Dacrymycetales	Dacrymycetaceae	Calocera	CaloceraOtu 10690
I06DPDB03G95DX	Ascomycota	Sordariomycetes	Ophiostomatales	Ophiostomataceae	Sporothrix	SporothrixOtu 10691
I06DPDB02C8KHR	Basidiomycota	Atractiellomycetes	Atractiellales	NA	NA	AtractiellalesOtu 10692
I06DPDB02EYCAL	Basidiomycota	Agaricomycetes	Auriculariales	Incertae sedis	Protomerulius	ProtomeruliusOtu 10693
I06DPDB03GW3YJ	Ascomycota	Sordariomycetes	Xylariales	Xylariaceae	Xylaria	XylariaOtu 10694
I06DPDB02EHNYZ	Ascomycota	Sordariomycetes	Xylariales	Xylariaceae	Xylaria	XylariaOtu 10695
I06DPDB03G9IUW	Ascomycota	Leotiomycetes	Helotiales	Helotiaceae	Rhizoscyphus	RhizoscyphusOtu 10696
I06DPDB04I0CML	Basidiomycota	Agaricomycetes	Agaricales	Strophariaceae	Hypholoma	HypholomaOtu 10697
I06DPDB03GTDAC	Basidiomycota	Tremellomycetes	Tremellales	Incertae sedis	Cuniculitrema	CuniculitremaOtu 10698
I0F58KB04I4HE9	Basidiomycota	Agaricomycetes	NA	NA	Peniophorella	PeniophorellaOtu 10699
I0F58KB04IZ3FP	Ascomycota	Sordariomycetes	Incertae sedis	Incertae sedis	Xylomelasma	XylomelasmaOtu 10700
I0F58KB04IG7E6	Ascomycota	Sordariomycetes	Chaetosphaeriales	Chaetosphaeriaceae	Chaetosphaeria	ChaetosphaeriaOtu 10701
I06DPDB02C4ABN	Basidiomycota	Agaricomycetes	Hymenochaetales	Hymenochaetaceae	Hymenochaete	HymenochaeteOtu 10702
I0F58KB04JCZDQ	Basidiomycota	Dacrymycetes	Dacrymycetales	NA	NA	DacrymycetalesOtu 10703
I06DPDB03GEVE1	Basidiomycota	Microbotryomycetes	Sporidiobolales	Incertae sedis	Rhodotorula	RhodotorulaOtu 10704
I06DPDB03FV44T	Basidiomycota	Dacrymycetes	Dacrymycetales	Dacrymycetaceae	Dacrymyces	DacrymycesOtu 10706
I06DPDB02EYL6B	Basidiomycota	Agaricomycetes	Russulales	Lachnocladiaceae	Asterostroma	AsterostromaOtu 10707
I06DPDB04IC6P8	Ascomycota	Sordariomycetes	Chaetosphaeriales	Chaetosphaeriaceae	Chaetosphaeria	ChaetosphaeriaOtu 10708
I0F58KB04IEB8P	Ascomycota	Sordariomycetes	Chaetosphaeriales	Chaetosphaeriaceae	Chaetosphaeria	ChaetosphaeriaOtu 10709
I06DPDB04JDFP7	Ascomycota	Sordariomycetes	Calosphaeriales	Pleurostomataceae	Pleurostomophora	PleurostomophoraOtu 10710
I06DPDB03HHP5X	Basidiomycota	Dacrymycetes	Dacrymycetales	Dacrymycetaceae	Dacrymyces	DacrymycesOtu 10712
I0F58KB04I9H40	Ascomycota	Eurotiomycetes	Chaetothyriales	Herpotrichiellaceae	Rhinocladiella	RhinocladiellaOtu 10713
I06DPDB02D182W	Basidiomycota	Agaricomycetes	Polyporales	Cystostereaceae	Cystidiodontia	CystidiodontiaOtu 10714
I06DPDB02EQR04	Basidiomycota	Agaricomycetes	Agaricales	Marasmiaceae	Marasmiellus	MarasmiellusOtu 10715
I06DPDB03GER9P	Basidiomycota	Agaricomycetes	Polyporales	Meruliaceae	Hyphoderma	HyphodermaOtu 10717
I06DPDB02EFOTT	Ascomycota	Dothideomycetes	Pleosporales	Lophiostomataceae	Lophiostoma	LophiostomaOtu 10718
I06DPDB03GROBK	Basidiomycota	Agaricomycetes	NA	NA	NA	AgaricomycetesOtu 10719
I06DPDB03F5TMH	Basidiomycota	Dacrymycetes	Dacrymycetales	Dacrymycetaceae	NA	DacrymycetaceaeOtu 10720
I0F58KB04JRNM1	Ascomycota	Sordariomycetes	Chaetosphaeriales	Chaetosphaeriaceae	Chaetosphaeria	ChaetosphaeriaOtu 10722
I0F58KB04IYOI8	Basidiomycota	Agaricomycetes	Trechisporales	NA	NA	TrechisporalesOtu 10723
I06DPDB02D5JKE	Basidiomycota	Atractiellomycetes	Atractiellales	NA	NA	AtractiellalesOtu 10724
I0F58KB04I7DPZ	Ascomycota	Leotiomycetes	Helotiales	Vibrisseaceae	Phialocephala	PhialocephalaOtu 10725
I06DPDB02EL8TS	Basidiomycota	Atractiellomycetes	Atractiellales	NA	NA	AtractiellalesOtu 10726
I06DPDB03GUTEF	Basidiomycota	Agaricomycetes	Auriculariales	Incertae sedis	NA	AuricularialesOtu 10727
I06DPDB04JPKDE	Basidiomycota	Agaricomycetes	Hymenochaetales	Incertae sedis	Trichaptum	TrichaptumOtu 10728
I06DPDB02C481N	Basidiomycota	Agaricomycetes	Polyporales	Phanerochaetaceae	Ceriporia	CeriporiaOtu 10729
I06DPDB02C2JXD	Basidiomycota	Atractiellomycetes	Atractiellales	NA	NA	AtractiellalesOtu 10730
I0F58KB04IR00V	Basidiomycota	Tremellomycetes	Cystofilobasidiales	NA	NA	CystofilobasidialesOtu 10731
I06DPDB04I95PM	Ascomycota	Leotiomycetes	Helotiales	Vibrisseaceae	Phialocephala	PhialocephalaOtu 10732
I06DPDB02D2RYQ	Ascomycota	Sordariomycetes	Boliniales	NA	NA	BolinialesOtu 10733
I0F58KB04JLBMG	Ascomycota	Sordariomycetes	Incertae sedis	Annulatascaceae	Vertexicola	VertexicolaOtu 10734
I06DPDB02ESQNG	Basidiomycota	Atractiellomycetes	Atractiellales	NA	NA	AtractiellalesOtu 10735
I0F58KB04IRUUN	Ascomycota	Leotiomycetes	Helotiales	Incertae sedis	Scytalidium	ScytalidiumOtu 10736
I06DPDB03FM1L2	Ascomycota	Dothideomycetes	NA	NA	NA	DothideomycetesOtu 10737
I06DPDB04JXNNV	Basidiomycota	Agaricomycetes	Atheliales	Atheliaceae	Fibulorhizoctonia	FibulorhizoctoniaOtu 10738
I0F58KB04ILZV4	Ascomycota	Sordariomycetes	Coniochaetales	Coniochaetaceae	Lecythophora	LecythophoraOtu 10739
I0F58KB04IDC0E	Ascomycota	Leotiomycetes	Helotiales	Helotiaceae	Rhizoscyphus	RhizoscyphusOtu 10740
I0F58KB04ICOGB	Ascomycota	Sordariomycetes	Chaetosphaeriales	Chaetosphaeriaceae	Chaetosphaeria	ChaetosphaeriaOtu 10741
I06DPDB03FTL50	Ascomycota	Incertae sedis	Incertae sedis	Incertae sedis	Chalara	ChalaraOtu 10742
I0F58KB04JOEYF	Basidiomycota	Agaricomycetes	Cantharellales	Tulasnellaceae	NA	TulasnellaceaeOtu 10743
I06DPDB03GQL7N	Ascomycota	Dothideomycetes	NA	NA	NA	DothideomycetesOtu 10744
I06DPDB03G85SD	Basidiomycota	Tremellomycetes	Tremellales	Tremellaceae	Tremella	TremellaOtu 10745
I0F58KB04H8RRY	Ascomycota	Lecanoromycetes	Baeomycetales	Trapeliaceae	Sarea	SareaOtu 10746
I06DPDB04I8OES	Basidiomycota	Agaricomycetes	Polyporales	Fomitopsidaceae	Postia	PostiaOtu 10747
I0F58KB04JSYK2	Basidiomycota	Agaricomycetes	Polyporales	Polyporaceae	Coriolopsis	CoriolopsisOtu 10748
I0F58KB04JHEQK	Basidiomycota	Dacrymycetes	Dacrymycetales	Dacrymycetaceae	Dacrymyces	DacrymycesOtu 10749
I0F58KB04H3U8W	Ascomycota	Sordariomycetes	Chaetosphaeriales	Chaetosphaeriaceae	Chaetosphaeria	ChaetosphaeriaOtu 10750
I0F58KB04IQAF4	Ascomycota	Sordariomycetes	Xylariales	Xylariaceae	NA	XylariaceaeOtu 10751
I06DPDB02DO5DP	Basidiomycota	Agaricomycetes	Polyporales	NA	NA	PolyporalesOtu 10752
I06DPDB02EXMH2	Basidiomycota	Agaricomycetes	Russulales	Stereaceae	Stereum	StereumOtu 10753
I06DPDB03F4VHI	Basidiomycota	Agaricomycetes	Polyporales	Fomitopsidaceae	Postia	PostiaOtu 10754
I0F58KB04IYV77	Basidiomycota	Atractiellomycetes	Atractiellales	NA	NA	AtractiellalesOtu 10755
I06DPDB02ETVMQ	Ascomycota	Leotiomycetes	Helotiales	Hyaloscyphaceae	Hyaloscypha	HyaloscyphaOtu 10756
I06DPDB04I2CAZ	Ascomycota	Sordariomycetes	Hypocreales	Nectriaceae	Fusarium	FusariumOtu 10757
I0F58KB04I6QVM	Ascomycota	Sordariomycetes	Diaporthales	Togniniaceae	Phaeoacremonium	PhaeoacremoniumOtu 10758
I06DPDB03G8R8X	Ascomycota	Sordariomycetes	Coniochaetales	Coniochaetaceae	Lecythophora	LecythophoraOtu 10759
I0F58KB04IJI3D	Basidiomycota	Agaricomycetes	Cantharellales	Hydnaceae	Sistotrema	SistotremaOtu 10760
I06DPDB02EC42Z	Ascomycota	Leotiomycetes	Helotiales	Helotiaceae	Infundichalara	InfundichalaraOtu 10761
I06DPDB03F25XS	Ascomycota	Sordariomycetes	Hypocreales	NA	NA	HypocrealesOtu 10762
I06DPDB04I55S6	Ascomycota	Leotiomycetes	Helotiales	Incertae sedis	Scytalidium	ScytalidiumOtu 10763
I06DPDB02C24PN	Ascomycota	Lecanoromycetes	Lecanorales	NA	NA	LecanoralesOtu 10764
I06DPDB03FSAZK	Ascomycota	Sordariomycetes	Incertae sedis	Jobellisiaceae	Jobellisia	JobellisiaOtu 10765
I06DPDB02DWBDB	Ascomycota	Dothideomycetes	Pleosporales	Arthopyreniaceae	NA	ArthopyreniaceaeOtu 10766
I0F58KB04I7AOH	Ascomycota	Sordariomycetes	Hypocreales	Incertae sedis	Stachybotrys	StachybotrysOtu 10767
I06DPDB02EFGU7	Basidiomycota	Agaricomycetes	Boletales	Coniophoraceae	Coniophora	ConiophoraOtu 10768
I06DPDB03G5IS3	Ascomycota	Eurotiomycetes	Chaetothyriales	Herpotrichiellaceae	Veronaea	VeronaeaOtu 10769
I0F58KB04JVWEP	Basidiomycota	Microbotryomycetes	Sporidiobolales	Incertae sedis	Sporobolomyces	SporobolomycesOtu 10770
I06DPDB02DZJ1J	Basidiomycota	Agaricomycetes	Agaricales	Inocybaceae	Crepidotus	CrepidotusOtu 10771
I0F58KB04H8J76	Basidiomycota	Agaricomycetes	Polyporales	Polyporaceae	Skeletocutis	SkeletocutisOtu 10772
I06DPDB02DTSDY	Basidiomycota	Agaricomycetes	Polyporales	Meruliaceae	Phlebia	PhlebiaOtu 10773
I06DPDB02DC48G	Basidiomycota	Agaricomycetes	Polyporales	Phanerochaetaceae	Phanerochaete	PhanerochaeteOtu 10774
I0F58KB04I94MF	Ascomycota	Leotiomycetes	Helotiales	NA	NA	HelotialesOtu 10775
I06DPDB04IA8LQ	Ascomycota	Leotiomycetes	NA	NA	NA	LeotiomycetesOtu 10777
I06DPDB04I9V45	Ascomycota	Leotiomycetes	Helotiales	Incertae sedis	Scytalidium	ScytalidiumOtu 10778
I0F58KB04H7AB1	Basidiomycota	Tremellomycetes	Tremellales	Carcinomycetaceae	Syzygospora	SyzygosporaOtu 10779
I0F58KB04JC62S	Ascomycota	Orbiliomycetes	Orbiliales	Orbiliaceae	Dactylella	DactylellaOtu 10780
I0F58KB04IFFYG	Ascomycota	Leotiomycetes	Helotiales	Incertae sedis	Leptodontidium	LeptodontidiumOtu 10781
I06DPDB04JEHTS	Basidiomycota	Dacrymycetes	Dacrymycetales	Dacrymycetaceae	Calocera	CaloceraOtu 10782
I06DPDB04JZ2RF	Ascomycota	Dothideomycetes	Capnodiales	Mycosphaerellaceae	Septoria	SeptoriaOtu 10783
I06DPDB03FOVEX	Basidiomycota	Microbotryomycetes	Sporidiobolales	NA	NA	SporidiobolalesOtu 10784
I06DPDB04J0VIW	Ascomycota	Sordariomycetes	Chaetosphaeriales	Chaetosphaeriaceae	Chaetosphaeria	ChaetosphaeriaOtu 10785
I06DPDB03GCKI9	Ascomycota	Eurotiomycetes	Chaetothyriales	Herpotrichiellaceae	Exophiala	ExophialaOtu 10786
I06DPDB02D6PVU	Ascomycota	Dothideomycetes	Pleosporales	Pleosporaceae	Alternaria	AlternariaOtu 10787
I0F58KB04IEFDK	Ascomycota	Leotiomycetes	Helotiales	Helotiaceae	Hymenoscyphus	HymenoscyphusOtu 10788
I06DPDB03GZ6YR	Basidiomycota	Agaricomycetes	Polyporales	Meruliaceae	Phlebia	PhlebiaOtu 10789
I06DPDB02C4PKN	Basidiomycota	Agaricomycetes	Polyporales	Meruliaceae	Hyphoderma	HyphodermaOtu 10790
I06DPDB03GYMPY	Ascomycota	Leotiomycetes	Helotiales	Helotiaceae	Hymenoscyphus	HymenoscyphusOtu 10792
I06DPDB03F3ET9	Basidiomycota	Microbotryomycetes	Sporidiobolales	Incertae sedis	Rhodotorula	RhodotorulaOtu 10793
I06DPDB02DR571	Ascomycota	Sordariomycetes	Chaetosphaeriales	Chaetosphaeriaceae	Chaetosphaeria	ChaetosphaeriaOtu 10794
I06DPDB04JLMHK	Ascomycota	Dothideomycetes	NA	NA	NA	DothideomycetesOtu 10795
I06DPDB03FPHVR	Ascomycota	Leotiomycetes	Helotiales	Helotiaceae	Meliniomyces	MeliniomycesOtu 10797
I06DPDB03GHESM	Basidiomycota	Dacrymycetes	Dacrymycetales	Dacrymycetaceae	Cerinomyces	CerinomycesOtu 10798
I06DPDB03FU1H4	Basidiomycota	Agaricomycetes	Corticiales	Corticiaceae	NA	CorticiaceaeOtu 10799
I06DPDB04JFOWU	Basidiomycota	Agaricomycetes	Polyporales	Coriolaceae	Nigroporus	NigroporusOtu 10800
I06DPDB04I627M	Basidiomycota	Microbotryomycetes	Sporidiobolales	Incertae sedis	Rhodotorula	RhodotorulaOtu 10801
I0F58KB04JLU14	Basidiomycota	Agaricomycetes	Agaricales	Strophariaceae	Simocybe	SimocybeOtu 10802
I06DPDB02DMGPE	Ascomycota	Sordariomycetes	Sordariales	Lasiosphaeriaceae	Apodus	ApodusOtu 10804
I06DPDB04IPUE8	Ascomycota	Eurotiomycetes	Eurotiales	Trichocomaceae	Penicillium	PenicilliumOtu 10805
I06DPDB02C3F53	Basidiomycota	Agaricomycetes	Hymenochaetales	Schizoporaceae	Lagarobasidium	LagarobasidiumOtu 10807
I06DPDB03F5AMS	Ascomycota	Sordariomycetes	Coniochaetales	Coniochaetaceae	NA	ConiochaetaceaeOtu 10808
I06DPDB03GYJAL	Ascomycota	Leotiomycetes	Incertae sedis	Pseudeurotiaceae	Pseudeurotium	PseudeurotiumOtu 10809
I0F58KB04JMW7B	Ascomycota	Dothideomycetes	Capnodiales	Davidiellaceae	Cladosporium	CladosporiumOtu 10812
I06DPDB03G1EWU	Ascomycota	Eurotiomycetes	Chaetothyriales	Herpotrichiellaceae	Exophiala	ExophialaOtu 10813
I06DPDB04IVH2V	Ascomycota	Sordariomycetes	Chaetosphaeriales	Chaetosphaeriaceae	Chaetosphaeria	ChaetosphaeriaOtu 10814
I0F58KB04IX6QB	Ascomycota	Leotiomycetes	Helotiales	Helotiaceae	Ascocoryne	AscocoryneOtu 10816
I0F58KB04J029D	Basidiomycota	Microbotryomycetes	Sporidiobolales	Incertae sedis	Sporobolomyces	SporobolomycesOtu 10817
I06DPDB03GO1OI	Ascomycota	Leotiomycetes	Helotiales	Dermateaceae	Mollisia	MollisiaOtu 10818
I06DPDB02D7T60	Basidiomycota	Dacrymycetes	Dacrymycetales	Dacrymycetaceae	Dacrymyces	DacrymycesOtu 10819
I0F58KB04ITORM	Basidiomycota	Tremellomycetes	Tremellales	Incertae sedis	Tremella	TremellaOtu 10820
I06DPDB03GVMOM	Basidiomycota	Dacrymycetes	Dacrymycetales	Dacrymycetaceae	NA	DacrymycetaceaeOtu 10822
I06DPDB03GAGI3	Basidiomycota	Tremellomycetes	Tremellales	Incertae sedis	NA	TremellalesOtu 10823
I06DPDB02EQYSD	Ascomycota	Sordariomycetes	Ophiostomatales	Ophiostomataceae	Sporothrix	SporothrixOtu 10824
I06DPDB02DXUKX	Basidiomycota	Agaricomycetes	Cantharellales	Botryobasidiaceae	Botryobasidium	BotryobasidiumOtu 10825
I06DPDB04JZVWZ	Ascomycota	Sordariomycetes	Xylariales	Xylariaceae	Nemania	NemaniaOtu 10826
I06DPDB03HKOQT	Basidiomycota	Dacrymycetes	Dacrymycetales	Dacrymycetaceae	Calocera	CaloceraOtu 10829
I0F58KB04I3M8C	Basidiomycota	Atractiellomycetes	Atractiellales	NA	NA	AtractiellalesOtu 10830
I06DPDB03G83B2	Ascomycota	Sordariomycetes	Sordariales	NA	NA	SordarialesOtu 10831
I0F58KB04JYQ76	Ascomycota	Sordariomycetes	Chaetosphaeriales	Chaetosphaeriaceae	Chaetosphaeria	ChaetosphaeriaOtu 10832
I06DPDB03G17G5	Basidiomycota	Agaricomycetes	Agaricales	Tricholomataceae	Tricholomopsis	TricholomopsisOtu 10833
I0F58KB04JAAFU	Basidiomycota	Dacrymycetes	Dacrymycetales	NA	NA	DacrymycetalesOtu 10834
I06DPDB03GEG1Z	Ascomycota	Sordariomycetes	Hypocreales	NA	NA	HypocrealesOtu 10835
I06DPDB03GFYLU	Basidiomycota	Tremellomycetes	NA	NA	NA	TremellomycetesOtu 10836
I06DPDB03FQZPE	Ascomycota	Leotiomycetes	Helotiales	Incertae sedis	Xylogone	XylogoneOtu 10837
I06DPDB03HI45N	Basidiomycota	Dacrymycetes	Dacrymycetales	Dacrymycetaceae	Cerinomyces	CerinomycesOtu 10838
I0F58KB04JGCJU	Basidiomycota	Microbotryomycetes	Sporidiobolales	Incertae sedis	Rhodotorula	RhodotorulaOtu 10839
I0F58KB04JOBXS	Basidiomycota	Dacrymycetes	Dacrymycetales	NA	NA	DacrymycetalesOtu 10841
I0F58KB04IFSY2	Basidiomycota	Tremellomycetes	Cystofilobasidiales	Cystofilobasidiaceae	Udeniomyces	UdeniomycesOtu 10842
I06DPDB04I1VHN	Ascomycota	Sordariomycetes	Chaetosphaeriales	Chaetosphaeriaceae	Chaetosphaeria	ChaetosphaeriaOtu 10843
I06DPDB03FZQFO	Ascomycota	Dothideomycetes	Pleosporales	Mytilinidiaceae	Lophium	LophiumOtu 10844
I0F58KB04I0716	Ascomycota	Leotiomycetes	Helotiales	Incertae sedis	Scytalidium	ScytalidiumOtu 10845
I0F58KB04I753P	Ascomycota	Lecanoromycetes	Ostropales	Stictidaceae	Cryptodiscus	CryptodiscusOtu 10846
I06DPDB02DE1SB	Basidiomycota	Dacrymycetes	Dacrymycetales	Dacrymycetaceae	Dacrymyces	DacrymycesOtu 10847
I0F58KB04I3IMM	Ascomycota	Eurotiomycetes	Chaetothyriales	Herpotrichiellaceae	Capronia	CaproniaOtu 10848
I06DPDB02D563Y	Ascomycota	Eurotiomycetes	Chaetothyriales	NA	NA	ChaetothyrialesOtu 10849
I06DPDB02DIKGK	Ascomycota	Dothideomycetes	NA	NA	NA	DothideomycetesOtu 10851
I06DPDB02DY41E	Ascomycota	Leotiomycetes	Rhytismatales	Rhytismataceae	NA	RhytismataceaeOtu 10852
I06DPDB04IDJAC	Basidiomycota	Agaricomycetes	NA	NA	Peniophorella	PeniophorellaOtu 10853
I06DPDB03GIHA0	Ascomycota	Orbiliomycetes	Orbiliales	Orbiliaceae	Drechslerella	DrechslerellaOtu 10854
I06DPDB02C7Y40	Ascomycota	Leotiomycetes	Helotiales	NA	NA	HelotialesOtu 10855
I06DPDB02ETMZF	Basidiomycota	Microbotryomycetes	Sporidiobolales	NA	NA	SporidiobolalesOtu 10856
I06DPDB02EYTII	Ascomycota	Sordariomycetes	Sordariales	NA	NA	SordarialesOtu 10857
I06DPDB03FVGHM	Basidiomycota	Dacrymycetes	Dacrymycetales	Dacrymycetaceae	NA	DacrymycetaceaeOtu 10859
I06DPDB03FM9LO	Basidiomycota	Agaricomycetes	Corticiales	Corticiaceae	Erythricium	ErythriciumOtu 10861
I0F58KB04I254J	Ascomycota	Sordariomycetes	Diaporthales	Togniniaceae	Phaeoacremonium	PhaeoacremoniumOtu 10863
I06DPDB02EOUEA	Ascomycota	Orbiliomycetes	Orbiliales	Orbiliaceae	NA	OrbiliaceaeOtu 10864
I06DPDB04IYUJY	Ascomycota	Sordariomycetes	Incertae sedis	Annulatascaceae	Vertexicola	VertexicolaOtu 10865
I06DPDB03FUQZI	Ascomycota	Eurotiomycetes	Chaetothyriales	Herpotrichiellaceae	Rhinocladiella	RhinocladiellaOtu 10866
I06DPDB02EUDQC	Ascomycota	Leotiomycetes	Helotiales	Helotiaceae	NA	HelotiaceaeOtu 10867
I06DPDB04I8C8B	Ascomycota	Orbiliomycetes	Orbiliales	Orbiliaceae	NA	OrbiliaceaeOtu 10868
I06DPDB04IJTZL	Ascomycota	Sordariomycetes	Chaetosphaeriales	NA	NA	ChaetosphaerialesOtu 10869
I06DPDB03HDE54	Ascomycota	Leotiomycetes	Helotiales	Incertae sedis	Scytalidium	ScytalidiumOtu 10870
I0F58KB04H7NL6	Ascomycota	Sordariomycetes	Hypocreales	Nectriaceae	Fusarium	FusariumOtu 10871
I06DPDB03HKATO	Basidiomycota	Dacrymycetes	Dacrymycetales	Dacrymycetaceae	Calocera	CaloceraOtu 10872
I0F58KB04JKJ5N	Ascomycota	Dothideomycetes	Pleosporales	Mytilinidiaceae	Lophium	LophiumOtu 10873
I0F58KB04H8OXL	Ascomycota	Eurotiomycetes	Chaetothyriales	Herpotrichiellaceae	NA	HerpotrichiellaceaeOtu 10874
I06DPDB02EMI83	Ascomycota	Lecanoromycetes	Baeomycetales	Trapeliaceae	Sarea	SareaOtu 10875
I06DPDB03G0D7B	Ascomycota	Eurotiomycetes	Chaetothyriales	Herpotrichiellaceae	Exophiala	ExophialaOtu 10876
I06DPDB04ITHUE	Ascomycota	Leotiomycetes	Helotiales	Helotiaceae	NA	HelotiaceaeOtu 10877
I06DPDB02D7UIR	Basidiomycota	Agaricomycetes	Agaricales	Marasmiaceae	Rectipilus	RectipilusOtu 10878
I06DPDB04IPS08	Ascomycota	Sordariomycetes	Chaetosphaeriales	Chaetosphaeriaceae	Porosphaerella	PorosphaerellaOtu 10879
I06DPDB02EFNKT	Ascomycota	Leotiomycetes	NA	NA	NA	LeotiomycetesOtu 10882
I0F58KB04H31VJ	Basidiomycota	Dacrymycetes	Dacrymycetales	Dacrymycetaceae	Calocera	CaloceraOtu 10884
I06DPDB04IYSE1	Ascomycota	Leotiomycetes	Helotiales	NA	NA	HelotialesOtu 10885
I0F58KB04IUU7Z	Ascomycota	Orbiliomycetes	Orbiliales	Orbiliaceae	Orbilia	OrbiliaOtu 10886
I06DPDB04I5868	Basidiomycota	Dacrymycetes	Dacrymycetales	Dacrymycetaceae	Dacrymyces	DacrymycesOtu 10887
I06DPDB03G1QOF	Basidiomycota	Agaricomycetes	Sebacinales	NA	NA	SebacinalesOtu 10888
I0F58KB04H4K3Z	Basidiomycota	Agaricomycetes	Hymenochaetales	Hymenochaetaceae	Hymenochaete	HymenochaeteOtu 10889
I06DPDB03HFQ2L	Basidiomycota	Dacrymycetes	Dacrymycetales	Dacrymycetaceae	Cerinomyces	CerinomycesOtu 10890
I06DPDB03GUAIP	Ascomycota	Sordariomycetes	Hypocreales	Nectriaceae	Volutella	VolutellaOtu 10891
I06DPDB02C8GG4	Basidiomycota	Dacrymycetes	Dacrymycetales	Dacrymycetaceae	Calocera	CaloceraOtu 10892
I06DPDB04JH0NY	Ascomycota	Dothideomycetes	Capnodiales	Mycosphaerellaceae	Mycosphaerella	MycosphaerellaOtu 10893
I06DPDB04IXTAX	Basidiomycota	Tremellomycetes	Tremellales	Incertae sedis	Tremella	TremellaOtu 10894
I06DPDB04JH66F	Basidiomycota	Agaricomycetes	Polyporales	Phanerochaetaceae	Phanerochaete	PhanerochaeteOtu 10895
I06DPDB03HDL5E	Basidiomycota	Agaricomycetes	Auriculariales	Incertae sedis	Oliveonia	OliveoniaOtu 10896
I06DPDB03HG0GJ	Ascomycota	Eurotiomycetes	NA	NA	NA	EurotiomycetesOtu 10897
I06DPDB02EGVLQ	Ascomycota	Sordariomycetes	Hypocreales	Incertae sedis	Acremonium	AcremoniumOtu 10898
I06DPDB04II05M	Basidiomycota	Agaricomycetes	Polyporales	Meruliaceae	Hyphoderma	HyphodermaOtu 10899
I06DPDB02DNQ4B	Ascomycota	Archaeorhizomycetes	NA	NA	NA	ArchaeorhizomycetesOtu 10900
I0F58KB04I8YQU	Ascomycota	Dothideomycetes	NA	NA	NA	DothideomycetesOtu 10901
I0F58KB04IK54S	Ascomycota	Sordariomycetes	Chaetosphaeriales	Chaetosphaeriaceae	Chaetosphaeria	ChaetosphaeriaOtu 10903
I06DPDB02DE9Y7	Ascomycota	Sordariomycetes	Chaetosphaeriales	Chaetosphaeriaceae	Chaetosphaeria	ChaetosphaeriaOtu 10904
I0F58KB04IUZP7	Basidiomycota	Agaricomycetes	Boletales	Coniophoraceae	Coniophora	ConiophoraOtu 10905
I06DPDB03HJI8J	Basidiomycota	Agaricomycetes	Polyporales	Meruliaceae	Hyphoderma	HyphodermaOtu 10906
I06DPDB03FRW8U	Basidiomycota	Agaricomycetes	Sebacinales	NA	NA	SebacinalesOtu 10907
I06DPDB02DZC7N	Basidiomycota	Agaricomycetes	Polyporales	Fomitopsidaceae	Oligoporus	OligoporusOtu 10910
I06DPDB03FWU9L	Basidiomycota	Tremellomycetes	Tremellales	Incertae sedis	Tremella	TremellaOtu 10911
I06DPDB02EX0U7	Ascomycota	Leotiomycetes	Incertae sedis	Myxotrichaceae	Oidiodendron	OidiodendronOtu 10914
I0F58KB04IDW8U	Basidiomycota	Agaricomycetes	Polyporales	Meruliaceae	Phlebia	PhlebiaOtu 10915
I06DPDB02EG157	Ascomycota	Sordariomycetes	Coniochaetales	Coniochaetaceae	Porosphaerella	PorosphaerellaOtu 10916
I06DPDB03FU9UU	Ascomycota	Sordariomycetes	Xylariales	Xylariaceae	Hypoxylon	HypoxylonOtu 10918
I06DPDB03F0NCF	Basidiomycota	Agaricomycetes	Auriculariales	Incertae sedis	Oliveonia	OliveoniaOtu 10919
I0F58KB04IMLJJ	Basidiomycota	Tremellomycetes	Tremellales	Incertae sedis	Tremella	TremellaOtu 10921
I06DPDB03G0OX5	Ascomycota	Eurotiomycetes	Chaetothyriales	Herpotrichiellaceae	Capronia	CaproniaOtu 10922
I06DPDB03FNDHJ	Basidiomycota	Agaricomycetes	Cantharellales	Tulasnellaceae	Tulasnella	TulasnellaOtu 10923
I06DPDB03GCLY6	Basidiomycota	Dacrymycetes	Dacrymycetales	Dacrymycetaceae	Calocera	CaloceraOtu 10924
I06DPDB03F60MN	Ascomycota	Dothideomycetes	Capnodiales	Mycosphaerellaceae	NA	MycosphaerellaceaeOtu 10925
I0F58KB04I6DT3	Ascomycota	Sordariomycetes	Hypocreales	Nectriaceae	Cosmospora	CosmosporaOtu 10926
I06DPDB04I3HZ2	Basidiomycota	Microbotryomycetes	Sporidiobolales	Incertae sedis	Rhodotorula	RhodotorulaOtu 10927
I06DPDB04JWH2M	Ascomycota	Eurotiomycetes	Eurotiales	Trichocomaceae	Penicillium	PenicilliumOtu 10928
I06DPDB02EQYVO	Ascomycota	Sordariomycetes	Sordariales	NA	NA	SordarialesOtu 10929
I0F58KB04JORW1	Ascomycota	Lecanoromycetes	Baeomycetales	Trapeliaceae	Sarea	SareaOtu 10930
I06DPDB02C8YZ3	Basidiomycota	Microbotryomycetes	Sporidiobolales	NA	NA	SporidiobolalesOtu 10931
I06DPDB02DFUBS	Ascomycota	Eurotiomycetes	Chaetothyriales	NA	NA	ChaetothyrialesOtu 10932
I06DPDB02D2PCU	Ascomycota	Sordariomycetes	Hypocreales	NA	NA	HypocrealesOtu 10933
I06DPDB04INOWX	Basidiomycota	Microbotryomycetes	Sporidiobolales	Incertae sedis	Sporobolomyces	SporobolomycesOtu 10934
I06DPDB03GQAWV	Ascomycota	Sordariomycetes	Incertae sedis	Annulatascaceae	Vertexicola	VertexicolaOtu 10937
I06DPDB04INIJ6	Basidiomycota	Dacrymycetes	Dacrymycetales	Dacrymycetaceae	Calocera	CaloceraOtu 10939
I06DPDB03FUWZC	Ascomycota	Leotiomycetes	Helotiales	Helotiaceae	Rhizoscyphus	RhizoscyphusOtu 10940
I06DPDB03GV8EL	Ascomycota	Lecanoromycetes	NA	NA	NA	LecanoromycetesOtu 10941
I06DPDB03F4M0X	Basidiomycota	Dacrymycetes	Dacrymycetales	Dacrymycetaceae	Calocera	CaloceraOtu 10943
I06DPDB03HJKZD	Basidiomycota	Dacrymycetes	Dacrymycetales	Dacrymycetaceae	NA	DacrymycetaceaeOtu 10944
I06DPDB02EY4BU	Basidiomycota	Agaricomycetes	Trechisporales	Hydnodontaceae	Trechispora	TrechisporaOtu 10945
I06DPDB04IHCBJ	Ascomycota	Leotiomycetes	Helotiales	Helotiaceae	NA	HelotiaceaeOtu 10946
I06DPDB04III03	Basidiomycota	Agaricomycetes	Polyporales	Polyporaceae	Tinctoporellus	TinctoporellusOtu 10947
I0F58KB04IGUAF	Ascomycota	Leotiomycetes	Helotiales	Helotiaceae	NA	HelotiaceaeOtu 10948
I06DPDB04JKJ4F	Ascomycota	Dothideomycetes	NA	NA	NA	DothideomycetesOtu 10949
I0F58KB04ITN2R	Ascomycota	Sordariomycetes	Sordariales	Annulatascaceae	Vertexicola	VertexicolaOtu 10950
I06DPDB03GU0FS	Ascomycota	Orbiliomycetes	Orbiliales	Orbiliaceae	Orbilia	OrbiliaOtu 10951
I0F58KB04IUX9L	Ascomycota	Sordariomycetes	Diaporthales	Schizoparmeaceae	Pilidiella	PilidiellaOtu 10952
I06DPDB04IMJ4O	Basidiomycota	Tremellomycetes	Tremellales	Incertae sedis	Hannaella	HannaellaOtu 10953
I06DPDB04IUARS	Ascomycota	Leotiomycetes	Helotiales	Incertae sedis	Scytalidium	ScytalidiumOtu 10954
I06DPDB04JFDF6	Ascomycota	Lecanoromycetes	NA	NA	NA	LecanoromycetesOtu 10955
I06DPDB04IAJXC	Ascomycota	Leotiomycetes	Helotiales	NA	NA	HelotialesOtu 10956
I06DPDB03F6BBX	Basidiomycota	Agaricomycetes	Cantharellales	Tulasnellaceae	Tulasnella	TulasnellaOtu 10957
I06DPDB03G8GRE	Ascomycota	Dothideomycetes	Pleosporales	Mytilinidiaceae	Lophium	LophiumOtu 10958
I0F58KB04I9J36	Ascomycota	Sordariomycetes	Hypocreales	Nectriaceae	Fusarium	FusariumOtu 10959
I0F58KB04ILBW2	Ascomycota	Eurotiomycetes	Chaetothyriales	Herpotrichiellaceae	Cladophialophora	CladophialophoraOtu 10960
I06DPDB03GIWVD	Ascomycota	Leotiomycetes	Helotiales	NA	NA	HelotialesOtu 10961
I0F58KB04IONGT	Ascomycota	Sordariomycetes	Chaetosphaeriales	Chaetosphaeriaceae	Chloridium	ChloridiumOtu 10962
I0F58KB04IAWLO	Ascomycota	Leotiomycetes	Helotiales	Helotiaceae	Ascocoryne	AscocoryneOtu 10963
I06DPDB02C3YY8	Ascomycota	Eurotiomycetes	Chaetothyriales	Herpotrichiellaceae	NA	HerpotrichiellaceaeOtu 10966
I06DPDB02DF3T7	Ascomycota	Sordariomycetes	Hypocreales	Incertae sedis	Acremonium	AcremoniumOtu 10967
I06DPDB02EYSIK	Ascomycota	Leotiomycetes	NA	Pseudeurotiaceae	Pseudeurotium	PseudeurotiumOtu 10968
I06DPDB03GGEX7	Basidiomycota	Agaricomycetes	NA	NA	Peniophorella	PeniophorellaOtu 10969
I06DPDB03GQ3O9	Basidiomycota	Dacrymycetes	Dacrymycetales	Dacrymycetaceae	Cerinomyces	CerinomycesOtu 10970
I06DPDB03G4FRV	Basidiomycota	Agaricomycetes	NA	NA	Peniophorella	PeniophorellaOtu 10971
I06DPDB04IQMM5	Basidiomycota	NA	NA	NA	NA	BasidiomycotaOtu 10972
I06DPDB03FULI6	Ascomycota	Sordariomycetes	Chaetosphaeriales	Chaetosphaeriaceae	Cylindrotrichum	CylindrotrichumOtu 10973
I06DPDB04JC8CL	Ascomycota	Leotiomycetes	Helotiales	NA	NA	HelotialesOtu 10974
I06DPDB02DNJC3	Basidiomycota	Agaricomycetes	Thelephorales	Thelephoraceae	Pseudotomentella	PseudotomentellaOtu 10976
I06DPDB02EV2DC	Ascomycota	Leotiomycetes	Helotiales	Helotiaceae	Ascocoryne	AscocoryneOtu 10977
I06DPDB04I2M72	Ascomycota	Leotiomycetes	Helotiales	Helotiaceae	NA	HelotiaceaeOtu 10978
I06DPDB04I7UPZ	Ascomycota	Eurotiomycetes	Chaetothyriales	Herpotrichiellaceae	Rhinocladiella	RhinocladiellaOtu 10979
I06DPDB04IC2TR	Basidiomycota	Agaricomycetes	NA	NA	Peniophorella	PeniophorellaOtu 10980
I06DPDB03HF9JE	Ascomycota	Archaeorhizomycetes	NA	NA	NA	ArchaeorhizomycetesOtu 10981
I06DPDB03HH6DW	Basidiomycota	Agaricomycetes	Cantharellales	Tulasnellaceae	Epulorhiza	EpulorhizaOtu 10983
I06DPDB03GO57U	Ascomycota	Eurotiomycetes	Chaetothyriales	Herpotrichiellaceae	Capronia	CaproniaOtu 10984
I06DPDB03GN9PN	Ascomycota	Eurotiomycetes	Chaetothyriales	Herpotrichiellaceae	Rhinocladiella	RhinocladiellaOtu 10985
I06DPDB03HLDTL	Ascomycota	Leotiomycetes	Helotiales	NA	NA	HelotialesOtu 10986
I06DPDB04IA2F8	Basidiomycota	Agaricomycetes	NA	NA	Peniophorella	PeniophorellaOtu 10987
I06DPDB03GQVS6	Basidiomycota	NA	NA	NA	NA	BasidiomycotaOtu 10989
I06DPDB02DNIF9	Ascomycota	Sordariomycetes	Chaetosphaeriales	Chaetosphaeriaceae	Chaetosphaeria	ChaetosphaeriaOtu 10990
I06DPDB04JX3LB	Basidiomycota	Agaricomycetes	Polyporales	Phanerochaetaceae	Phanerochaete	PhanerochaeteOtu 10991
I0F58KB04JKASS	Ascomycota	Sordariomycetes	Chaetosphaeriales	Chaetosphaeriaceae	Chaetosphaeria	ChaetosphaeriaOtu 10992
I06DPDB03G4D42	Basidiomycota	Agaricomycetes	Agaricales	Tricholomataceae	Cruentomycena	CruentomycenaOtu 10994
I06DPDB03GX83U	Ascomycota	Sordariomycetes	Sordariales	NA	NA	SordarialesOtu 10996
I06DPDB03FLFDD	Basidiomycota	Atractiellomycetes	Atractiellales	NA	NA	AtractiellalesOtu 10998
I06DPDB03HKN8P	Ascomycota	Archaeorhizomycetes	NA	NA	NA	ArchaeorhizomycetesOtu 11000
I06DPDB03F6NR9	Ascomycota	Lecanoromycetes	NA	NA	NA	LecanoromycetesOtu 11002
I06DPDB02EHRC9	Ascomycota	Eurotiomycetes	Chaetothyriales	Herpotrichiellaceae	Cladophialophora	CladophialophoraOtu 11004
I0F58KB04I0WX5	Ascomycota	Sordariomycetes	Hypocreales	Nectriaceae	Cosmospora	CosmosporaOtu 11005
I0F58KB04JH1DT	Ascomycota	Sordariomycetes	Sordariales	NA	NA	SordarialesOtu 11006
I0F58KB04JEODE	Basidiomycota	Agaricomycetes	Polyporales	Fomitopsidaceae	Postia	PostiaOtu 11007
I06DPDB04INJER	Ascomycota	Leotiomycetes	Helotiales	Incertae sedis	Scytalidium	ScytalidiumOtu 11008
I06DPDB04IXSZI	Basidiomycota	Agaricomycetes	Agaricales	Tricholomataceae	Collybia	CollybiaOtu 11009
I0F58KB04JAWJY	Basidiomycota	Agaricomycetes	Hymenochaetales	Rickenellaceae	Resinicium	ResiniciumOtu 11010
I06DPDB04IUS86	Ascomycota	Sordariomycetes	Coniochaetales	Coniochaetaceae	Lecythophora	LecythophoraOtu 11011
I06DPDB04JTQSE	Ascomycota	Sordariomycetes	Hypocreales	Nectriaceae	Fusarium	FusariumOtu 11012
I06DPDB04JMM62	Basidiomycota	Dacrymycetes	Dacrymycetales	NA	NA	DacrymycetalesOtu 11014
I06DPDB04IC699	Ascomycota	Leotiomycetes	Helotiales	Incertae sedis	Scytalidium	ScytalidiumOtu 11015
I06DPDB02D53LY	Ascomycota	Leotiomycetes	Helotiales	NA	NA	HelotialesOtu 11016
I06DPDB02DA9D8	Ascomycota	Eurotiomycetes	Chaetothyriales	Herpotrichiellaceae	Exophiala	ExophialaOtu 11017
I06DPDB02EAEAQ	Ascomycota	Leotiomycetes	Helotiales	Vibrisseaceae	Phialocephala	PhialocephalaOtu 11018
I0F58KB04ILFCE	Ascomycota	Eurotiomycetes	Chaetothyriales	Herpotrichiellaceae	Exophiala	ExophialaOtu 11019
I0F58KB04I06TD	Ascomycota	Sordariomycetes	Chaetosphaeriales	Chaetosphaeriaceae	Chaetosphaeria	ChaetosphaeriaOtu 11020
I06DPDB04IG7XR	Ascomycota	Leotiomycetes	Helotiales	NA	NA	HelotialesOtu 11022
I06DPDB04INJJI	Ascomycota	Dothideomycetes	Tubeufiales	Tubeufiaceae	Helicoma	HelicomaOtu 11023
I06DPDB04IZSRE	Ascomycota	Orbiliomycetes	Orbiliales	Orbiliaceae	Dactylella	DactylellaOtu 11024
I0F58KB04H6B5Y	Ascomycota	Eurotiomycetes	Chaetothyriales	Herpotrichiellaceae	Cladophialophora	CladophialophoraOtu 11026
I0F58KB04JRJ1G	Ascomycota	Leotiomycetes	Helotiales	NA	NA	HelotialesOtu 11027
I06DPDB02EWQ74	Ascomycota	Sordariomycetes	Coniochaetales	Coniochaetaceae	Lecythophora	LecythophoraOtu 11028
I06DPDB02DGZ6P	Basidiomycota	Agaricomycetes	Agaricales	NA	NA	AgaricalesOtu 11030
I06DPDB02EOOBZ	Ascomycota	Leotiomycetes	Helotiales	NA	NA	HelotialesOtu 11031
I06DPDB02DZ3ZU	Ascomycota	Leotiomycetes	Helotiales	NA	NA	HelotialesOtu 11032
I06DPDB02C6WPI	Ascomycota	Sordariomycetes	Coniochaetales	Coniochaetaceae	Lecythophora	LecythophoraOtu 11033
I06DPDB02D0K3O	Ascomycota	Leotiomycetes	Helotiales	Vibrisseaceae	Phialocephala	PhialocephalaOtu 11036
I06DPDB02DG71C	Ascomycota	Leotiomycetes	Helotiales	NA	NA	HelotialesOtu 11037
I0F58KB04IXBOV	Basidiomycota	Agaricomycetes	Hymenochaetales	Rickenellaceae	Resinicium	ResiniciumOtu 11038
I06DPDB02DI8JR	Basidiomycota	Agaricomycetes	Cantharellales	Tulasnellaceae	NA	TulasnellaceaeOtu 11040
I06DPDB02EQGLX	Ascomycota	Leotiomycetes	Helotiales	NA	NA	HelotialesOtu 11041
I06DPDB02D6BI6	Basidiomycota	Agaricomycetes	Sebacinales	NA	NA	SebacinalesOtu 11042
I06DPDB03GQUL3	Ascomycota	Dothideomycetes	Capnodiales	Mycosphaerellaceae	NA	MycosphaerellaceaeOtu 11043
I06DPDB03G84ZP	Basidiomycota	Dacrymycetes	Dacrymycetales	Dacrymycetaceae	Cerinomyces	CerinomycesOtu 11044
I06DPDB03FWE4W	Ascomycota	Sordariomycetes	Diaporthales	Togniniaceae	Phaeoacremonium	PhaeoacremoniumOtu 11045
I06DPDB03GBH06	Basidiomycota	Microbotryomycetes	Sporidiobolales	Incertae sedis	Rhodotorula	RhodotorulaOtu 11046
I06DPDB02ETW4Z	Basidiomycota	Agaricomycetes	Polyporales	Ganodermataceae	Ganoderma	GanodermaOtu 11048
I06DPDB04I4HJ2	Ascomycota	Leotiomycetes	Helotiales	NA	NA	HelotialesOtu 11050
I06DPDB04JQD8E	Ascomycota	Leotiomycetes	Helotiales	NA	NA	HelotialesOtu 11051
I06DPDB02DD3NS	Ascomycota	Sordariomycetes	Lulworthiales	Lulworthiaceae	Zalerion	ZalerionOtu 11052
I06DPDB02C21PB	Ascomycota	Leotiomycetes	NA	Pseudeurotiaceae	Pseudeurotium	PseudeurotiumOtu 11053
I0F58KB04ID2O7	Ascomycota	Leotiomycetes	Helotiales	NA	NA	HelotialesOtu 11055
I06DPDB04JX7YR	Ascomycota	Leotiomycetes	Helotiales	NA	NA	HelotialesOtu 11059
I06DPDB04JB15Z	Ascomycota	Leotiomycetes	Helotiales	Vibrisseaceae	Phialocephala	PhialocephalaOtu 11060
I06DPDB02D6S26	Zygomycota	Incertae sedis	Mucorales	Umbelopsidaceae	Umbelopsis	UmbelopsisOtu 11061
I06DPDB02DYI99	Basidiomycota	Dacrymycetes	Dacrymycetales	Dacrymycetaceae	Calocera	CaloceraOtu 11062
I06DPDB02D93LN	Basidiomycota	Dacrymycetes	Dacrymycetales	NA	NA	DacrymycetalesOtu 11063
I06DPDB03GS6H3	Ascomycota	Dothideomycetes	NA	NA	NA	DothideomycetesOtu 11064
I06DPDB03G6K90	Basidiomycota	Microbotryomycetes	Sporidiobolales	Incertae sedis	Rhodotorula	RhodotorulaOtu 11066
I06DPDB02DSEQG	Ascomycota	Sordariomycetes	NA	NA	NA	SordariomycetesOtu 11067
I06DPDB04JRNT1	Ascomycota	Leotiomycetes	Helotiales	Hyaloscyphaceae	Hyaloscypha	HyaloscyphaOtu 11068
I06DPDB02C9Q8C	Basidiomycota	Tremellomycetes	Tremellales	Dacrymycetaceae	Cryptococcus	CryptococcusOtu 11070
I06DPDB02C43XS	Ascomycota	Leotiomycetes	Helotiales	NA	NA	HelotialesOtu 11071
I06DPDB02EH73W	Ascomycota	Dothideomycetes	Venturiales	Venturiaceae	Venturia	VenturiaOtu 11074
I06DPDB03HKECM	Basidiomycota	Dacrymycetes	Dacrymycetales	Dacrymycetaceae	Calocera	CaloceraOtu 11076
I06DPDB04JI0AP	Ascomycota	Leotiomycetes	Helotiales	NA	NA	HelotialesOtu 11083
I06DPDB02DLEPL	Ascomycota	Leotiomycetes	Helotiales	NA	NA	HelotialesOtu 11084
I06DPDB03F3JGN	Ascomycota	Sordariomycetes	Hypocreales	NA	NA	HypocrealesOtu 11089
I06DPDB03FQ6U1	Ascomycota	Sordariomycetes	Hypocreales	NA	NA	HypocrealesOtu 11090
I06DPDB04IAMJB	Ascomycota	Dothideomycetes	Capnodiales	Mycosphaerellaceae	NA	MycosphaerellaceaeOtu 11091
I06DPDB03F2C4I	Ascomycota	Dothideomycetes	Pleosporales	NA	NA	PleosporalesOtu 11092
I0F58KB04I3M1G	Ascomycota	Eurotiomycetes	Eurotiales	Trichocomaceae	Penicillium	PenicilliumOtu 11093
I0F58KB04I5L5R	Basidiomycota	Agaricomycetes	Hymenochaetales	Rickenellaceae	Resinicium	ResiniciumOtu 11094
I0F58KB04IAKIK	Ascomycota	Saccharomycetes	Saccharomycetales	Lipomycetaceae	Lipomyces	LipomycesOtu 11095
I06DPDB03G4PID	Basidiomycota	Agaricomycetes	Agaricales	Hygrophoraceae	Hygrophorus	HygrophorusOtu 11096
I06DPDB03GHHYR	Ascomycota	Orbiliomycetes	Orbiliales	Orbiliaceae	Dactylella	DactylellaOtu 11104
I06DPDB03G8LB4	Basidiomycota	Agaricomycetes	Polyporales	Meruliaceae	Hyphoderma	Hyphoderma Otu 11105
I06DPDB03GQFG6	Ascomycota	Eurotiomycetes	Chaetothyriales	Herpotrichiellaceae	Exophiala	ExophialaOtu 11106
I06DPDB03FYJA0	Ascomycota	Dothideomycetes	Capnodiales	Mycosphaerellaceae	Cercospora	CercosporaOtu 11107
I06DPDB02D5HY1	Ascomycota	Eurotiomycetes	Chaetothyriales	Herpotrichiellaceae	Exophiala	ExophialaOtu 11108
I06DPDB02DGKQ4	Ascomycota	Eurotiomycetes	Chaetothyriales	Herpotrichiellaceae	Capronia	CaproniaOtu 11109
I0F58KB04H6H1U	Ascomycota	Sordariomycetes	Hypocreales	Nectriaceae	Mariannaea	MariannaeaOtu 11112
I0F58KB04IAWHO	Basidiomycota	Microbotryomycetes	Sporidiobolales	Incertae sedis	Rhodotorula	RhodotorulaOtu 11114
I06DPDB04IFG5R	Ascomycota	Leotiomycetes	Helotiales	Incertae sedis	Scytalidium	ScytalidiumOtu 11118
I06DPDB02EW3YK	Ascomycota	Lecanoromycetes	Lecanorales	NA	NA	LecanoralesOtu 11121
I06DPDB04J14D6	Ascomycota	Leotiomycetes	Helotiales	Incertae sedis	Xenopolyscytalum	XenopolyscytalumOtu 11123
I06DPDB04JVOJK	Ascomycota	Leotiomycetes	Helotiales	Vibrisseaceae	Phialocephala	PhialocephalaOtu 11125
I06DPDB04IPCZU	Ascomycota	Symbiotaphrinomycetes	Symbiotaphrinales	Symbiotaphrinaceae	Symbiotaphrina	SymbiotaphrinaOtu 11126
I06DPDB04IS6U4	Ascomycota	Leotiomycetes	Helotiales	Helotiaceae	Hymenoscyphus	HymenoscyphusOtu 11127
I06DPDB03FZ4HG	Ascomycota	Leotiomycetes	Helotiales	NA	NA	HelotialesOtu 11128
I0F58KB04JCW69	Ascomycota	Leotiomycetes	Helotiales	Helotiaceae	Rhizoscyphus	RhizoscyphusOtu 11130
I06DPDB02DPZ2G	Basidiomycota	Dacrymycetes	Dacrymycetales	Dacrymycetaceae	Calocera	CaloceraOtu 11133
I06DPDB03GZ8Y2	Ascomycota	Leotiomycetes	Helotiales	NA	NA	HelotialesOtu 11139
I06DPDB03F4PK6	Ascomycota	Leotiomycetes	Helotiales	NA	NA	HelotialesOtu 11141
I0F58KB04I9KH5	Ascomycota	Leotiomycetes	Helotiales	Hyaloscyphaceae	Haplographium	HaplographiumOtu 11146
I06DPDB02DEZEC	Ascomycota	Incertae sedis	Incertae sedis	Incertae sedis	Chalara	ChalaraOtu 11148
I06DPDB02DQDLL	Ascomycota	Orbiliomycetes	Orbiliales	Orbiliaceae	Monacrosporium	MonacrosporiumOtu 11149
I06DPDB02D3TIY	Ascomycota	Lecanoromycetes	Baeomycetales	Trapeliaceae	Sarea	SareaOtu 11150
I06DPDB02DPJZ9	Ascomycota	Lecanoromycetes	NA	NA	NA	LecanoromycetesOtu 11151
I06DPDB02DS3UG	Ascomycota	Leotiomycetes	Helotiales	NA	NA	HelotialesOtu 11152
I06DPDB02ENSV1	Ascomycota	Eurotiomycetes	Chaetothyriales	Herpotrichiellaceae	NA	HerpotrichiellaceaeOtu 11154
I06DPDB02EL7KQ	Ascomycota	Sordariomycetes	NA	NA	NA	SordariomycetesOtu 11155
I06DPDB02DHCDZ	Ascomycota	Leotiomycetes	Helotiales	Helotiaceae	Meliniomyces	MeliniomycesOtu 11156
I06DPDB02D5V88	Ascomycota	Dothideomycetes	Pleosporales	NA	NA	PleosporalesOtu 11157
I06DPDB02ETY4Y	Ascomycota	Dothideomycetes	Pleosporales	NA	NA	PleosporalesOtu 11158
I06DPDB02DQQSQ	Ascomycota	Leotiomycetes	Helotiales	NA	NA	HelotialesOtu 11160
I06DPDB02DSM3X	Ascomycota	Leotiomycetes	Helotiales	NA	NA	HelotialesOtu 11161
I06DPDB03F1RW9	Basidiomycota	Dacrymycetes	Dacrymycetales	Dacrymycetaceae	Cerinomyces	CerinomycesOtu 11166
I06DPDB03G8DL8	Ascomycota	Dothideomycetes	Capnodiales	Mycosphaerellaceae	Mycosphaerella	MycosphaerellaOtu 11167
I06DPDB03HE6VM	Ascomycota	Sordariomycetes	Hypocreales	NA	NA	HypocrealesOtu 11169
I06DPDB03GD475	Basidiomycota	Dacrymycetes	Dacrymycetales	Dacrymycetaceae	Cerinomyces	CerinomycesOtu 11170
I06DPDB02EMV0T	Basidiomycota	Agaricomycetes	Cantharellales	Clavulinaceae	NA	CantharellalesOtu 11171
I06DPDB02EWE4O	Basidiomycota	Agaricomycetes	NA	NA	Peniophorella	PeniophorellaOtu 11173
I06DPDB04I84B0	Basidiomycota	Agaricomycetes	Polyporales	Phanerochaetaceae	Phanerochaete	PhanerochaeteOtu 11174
I06DPDB04JBGDC	Ascomycota	Leotiomycetes	Helotiales	Incertae sedis	Xylogone	XylogoneOtu 11176
I06DPDB02ERMGE	Ascomycota	Leotiomycetes	Helotiales	NA	NA	HelotialesOtu 11177
I06DPDB02DHX98	Ascomycota	Dothideomycetes	NA	NA	NA	DothideomycetesOtu 11180
I06DPDB02DDJ0S	Basidiomycota	Microbotryomycetes	Sporidiobolales	Incertae sedis	Rhodotorula	RhodotorulaOtu 11182
I06DPDB02C7Q96	Basidiomycota	Dacrymycetes	Dacrymycetales	Dacrymycetaceae	Calocera	CaloceraOtu 11183
I0F58KB04JP21P	Ascomycota	Sordariomycetes	Chaetosphaeriales	Chaetosphaeriaceae	Chaetosphaeria	ChaetosphaeriaOtu 11184
I0F58KB04IWUHT	Basidiomycota	Agaricomycetes	Agaricales	NA	NA	AgaricalesOtu 11185
I0F58KB04JAGM6	Ascomycota	Saccharomycetes	Saccharomycetales	Lipomycetaceae	Myxozyma	MyxozymaOtu 11186
I06DPDB03FTJJO	Basidiomycota	Agaricomycetes	Hymenochaetales	Rickenellaceae	Resinicium	ResiniciumOtu 11188
I06DPDB04JL2NJ	Ascomycota	Dothideomycetes	Venturiales	Venturiaceae	Venturia	VenturiaOtu 11189
I06DPDB04JZHNB	Basidiomycota	Agaricomycetes	Hymenochaetales	Hymenochaetaceae	Tubulicrinis	TubulicrinisOtu 11190
I06DPDB03GX664	Ascomycota	Leotiomycetes	Helotiales	Incertae sedis	Xenopolyscytalum	XenopolyscytalumOtu 11191
I06DPDB02DO2O5	Basidiomycota	Agaricomycetes	Polyporales	Phanerochaetaceae	Ceriporia	CeriporiaOtu 11193
I0F58KB04IGVIX	Ascomycota	Sordariomycetes	Chaetosphaeriales	Chaetosphaeriaceae	Chaetosphaeria	ChaetosphaeriaOtu 11194
I0F58KB04ICXE2	Ascomycota	Leotiomycetes	Helotiales	Hyaloscyphaceae	Proliferodiscus	ProliferodiscusOtu 11195
I06DPDB02DK7JH	Ascomycota	Leotiomycetes	Helotiales	Helotiaceae	Ascocoryne	AscocoryneOtu 11196
I06DPDB02EY5DW	Basidiomycota	Agaricomycetes	Agaricales	Marasmiaceae	Rectipilus	RectipilusOtu 11198
I06DPDB02C3FP8	Ascomycota	Sordariomycetes	Chaetosphaeriales	Chaetosphaeriaceae	Chaetosphaeria	ChaetosphaeriaOtu 11201
I06DPDB02D327I	Ascomycota	Eurotiomycetes	Chaetothyriales	Herpotrichiellaceae	Exophiala	ExophialaOtu 11202
I06DPDB04II5M6	Ascomycota	Eurotiomycetes	Chaetothyriales	Herpotrichiellaceae	Fonsecaea	FonsecaeaOtu 11204
I06DPDB03F97D3	Basidiomycota	Dacrymycetes	Dacrymycetales	Dacrymycetaceae	Calocera	CaloceraOtu 11208
I06DPDB03HJBEU	Ascomycota	Dothideomycetes	NA	NA	NA	DothideomycetesOtu 11209
I06DPDB03GJLN0	Basidiomycota	Dacrymycetes	Dacrymycetales	Dacrymycetaceae	Calocera	CaloceraOtu 11214
I06DPDB03GR2W3	Ascomycota	Orbiliomycetes	Orbiliales	NA	NA	OrbilialesOtu 11215
I06DPDB03GO0QW	Basidiomycota	Agaricomycetes	Polyporales	Xenasmataceae	Xenasmatella	XenasmatellaOtu 11216
I06DPDB02DXF9J	Ascomycota	Leotiomycetes	Helotiales	Herpotrichiellaceae	Phialophora	PhialophoraOtu 11219
I06DPDB02DWLSJ	Ascomycota	Sordariomycetes	Chaetosphaeriales	Chaetosphaeriaceae	Chaetosphaeria	ChaetosphaeriaOtu 11223
I06DPDB04IIP7T	Ascomycota	Dothideomycetes	NA	NA	NA	DothideomycetesOtu 11231
I06DPDB04JGS5Z	Basidiomycota	Microbotryomycetes	Sporidiobolales	Incertae sedis	Rhodotorula	RhodotorulaOtu 11232
I06DPDB04I7A2L	Basidiomycota	Agaricomycetes	Polyporales	Phanerochaetaceae	Phanerochaete	PhanerochaeteOtu 11240
I0F58KB04JGK1X	Ascomycota	Lecanoromycetes	NA	NA	NA	LecanoromycetesOtu 11241
I0F58KB04IB5Q1	Ascomycota	Orbiliomycetes	Orbiliales	Orbiliaceae	Dactylella	DactylellaOtu 11242
I06DPDB03F3V4W	Basidiomycota	Agaricomycetes	Agaricales	Tricholomataceae	Delicatula	DelicatulaOtu 11247
I06DPDB02ENF27	Ascomycota	Leotiomycetes	Helotiales	NA	NA	HelotialesOtu 11250
I06DPDB02C4IZ1	Ascomycota	Leotiomycetes	Helotiales	Hyaloscyphaceae	NA	HyaloscyphaceaeOtu 11251
I06DPDB02DFUHI	Ascomycota	Leotiomycetes	Helotiales	NA	NA	HelotialesOtu 11252
I06DPDB02C1Y4Z	Basidiomycota	Agaricomycetes	Boletales	Coniophoraceae	Coniophora	ConiophoraOtu 11253
I06DPDB02DFZ07	Ascomycota	Leotiomycetes	Helotiales	Hyaloscyphaceae	Hyaloscypha	HyaloscyphaOtu 11256
I06DPDB04JN2RN	Basidiomycota	Atractiellomycetes	Atractiellales	NA	NA	AtractiellalesOtu 11257
I06DPDB04JX5SF	Basidiomycota	Atractiellomycetes	Atractiellales	NA	NA	AtractiellalesOtu 11258
I06DPDB04JW2W8	Basidiomycota	Atractiellomycetes	Atractiellales	NA	NA	AtractiellalesOtu 11259
I06DPDB03GW0IL	Ascomycota	Leotiomycetes	Helotiales	Helotiaceae	Infundichalara	InfundichalaraOtu 11261
I06DPDB03GN1PK	Basidiomycota	Dacrymycetes	Dacrymycetales	Dacrymycetaceae	Calocera	CaloceraOtu 11264
I06DPDB03G96XQ	Basidiomycota	Dacrymycetes	Dacrymycetales	Dacrymycetaceae	Calocera	CaloceraOtu 11265
I0F58KB04IKDFJ	Basidiomycota	Tremellomycetes	Cystofilobasidiales	NA	NA	NAOtu 11266
I06DPDB02C7U92	Ascomycota	Dothideomycetes	Capnodiales	Mycosphaerellaceae	NA	CystofilobasidialesOtu 11268
I0F58KB04IL4FP	Basidiomycota	Agaricomycetes	Polyporales	Polyporaceae	Tinctoporellus	TinctoporellusOtu 11271
I06DPDB02D5SLN	Ascomycota	Leotiomycetes	Helotiales	Helotiaceae	Meliniomyces	MeliniomycesOtu 11273
I06DPDB03F8QE0	NA	NA	NA	NA	NA	FungalOtu 11275
I0F58KB04ISGD2	Basidiomycota	Agaricomycetes	Polyporales	Meruliaceae	Phlebia	PhlebiaOtu 11276
I0F58KB04IWQT1	Basidiomycota	Dacrymycetes	Dacrymycetales	Dacrymycetaceae	Calocera	CaloceraOtu 11278
I0F58KB04JZRUM	Ascomycota	Sordariomycetes	Chaetosphaeriales	NA	NA	ChaetosphaerialesOtu 11279
I06DPDB04I3YJX	Ascomycota	Dothideomycetes	Capnodiales	Mycosphaerellaceae	NA	MycosphaerellaceaeOtu 11282
I06DPDB04JMRJ8	Ascomycota	Sordariomycetes	Xylariales	Xylariaceae	Xylaria	XylariaOtu 11286
I06DPDB04IX5HR	Ascomycota	Sordariomycetes	Chaetosphaeriales	Chaetosphaeriaceae	Chaetosphaeria	ChaetosphaeriaOtu 11288
I06DPDB04JNWWQ	Ascomycota	Dothideomycetes	NA	NA	NA	DothideomycetesOtu 11289
I06DPDB04I19D6	Ascomycota	Sordariomycetes	Hypocreales	NA	NA	HypocrealesOtu 11291
I06DPDB04JFOW0	Basidiomycota	Agaricomycetes	Hysterangiales	NA	NA	HysterangialesOtu 11292
I06DPDB04JUHVN	Ascomycota	Leotiomycetes	NA	NA	NA	LeotiomycetesOtu 11293
I06DPDB04ITSM5	Ascomycota	Sordariomycetes	Chaetosphaeriales	Chaetosphaeriaceae	Chaetosphaeria	ChaetosphaeriaOtu 11294
I06DPDB04JGEJX	Basidiomycota	Dacrymycetes	Dacrymycetales	Dacrymycetaceae	Calocera	CaloceraOtu 11298
I06DPDB04H65J8	Ascomycota	Eurotiomycetes	Chaetothyriales	Herpotrichiellaceae	Cladophialophora	CladophialophoraOtu 11299
I06DPDB03GIVG1	Basidiomycota	Dacrymycetes	Dacrymycetales	Dacrymycetaceae	Dacrymyces	DacrymycesOtu 11303
I06DPDB03GWMH9	Basidiomycota	Dacrymycetes	Dacrymycetales	Dacrymycetaceae	Dacrymyces	DacrymycesOtu 11304
I06DPDB03GAY8O	Basidiomycota	Agaricomycetes	Cantharellales	Botryobasidiaceae	NA	BotryobasidiaceaeOtu 11305
I06DPDB02DTNP8	Basidiomycota	Agaricomycetes	Polyporales	Phanerochaetaceae	Phanerochaete	PhanerochaeteOtu 11310
I06DPDB03FO8DP	Ascomycota	Sordariomycetes	NA	NA	NA	SordariomycetesOtu 11311
I06DPDB03F0C7K	Ascomycota	Sordariomycetes	Sordariales	NA	NA	SordarialesOtu 11312
I06DPDB04JF1T2	Basidiomycota	Agaricomycetes	Polyporales	Phanerochaetaceae	Phanerochaete	PhanerochaeteOtu 11316
I06DPDB04IU9OW	Ascomycota	Dothideomycetes	NA	NA	NA	DothideomycetesOtu 11317
I06DPDB03G30U0	Rozellida	NA	NA	NA	NA	RozellidaOtu 11319
I06DPDB03G4AR0	Basidiomycota	Agaricomycetes	Polyporales	Polyporaceae	Tinctoporellus	TinctoporellusOtu 11320
I06DPDB03FVDAR	Basidiomycota	Agaricomycetes	Hymenochaetales	Rickenellaceae	Resinicium	ResiniciumOtu 11321
I06DPDB03FT3SW	Basidiomycota	Agaricomycetes	Hymenochaetales	Rickenellaceae	Resinicium	ResiniciumOtu 11323
I06DPDB03GUJ9X	Basidiomycota	Agaricomycetes	Hymenochaetales	Rickenellaceae	Resinicium	ResiniciumOtu 11329
I06DPDB03GTQKB	Ascomycota	Leotiomycetes	Helotiales	Hyaloscyphaceae	Hyaloscypha	HyaloscyphaOtu 11330
I0F58KB04IUP6X	Ascomycota	Eurotiomycetes	Eurotiales	Trichocomaceae	Penicillium	PenicilliumOtu 11333
I0F58KB04IXZ9P	Ascomycota	Eurotiomycetes	Eurotiales	Trichocomaceae	Penicillium	PenicilliumOtu 11335
I0F58KB04IUX1N	Ascomycota	Eurotiomycetes	Eurotiales	Trichocomaceae	Penicillium	PenicilliumOtu 11341
I0F58KB04JWFOS	Ascomycota	Eurotiomycetes	Chaetothyriales	NA	NA	ChaetothyrialesOtu 11351
I0F58KB04JSABP	Ascomycota	Eurotiomycetes	Chaetothyriales	Herpotrichiellaceae	Exophiala	ExophialaOtu 11354
I0F58KB04JHBRP	Ascomycota	Eurotiomycetes	Chaetothyriales	Herpotrichiellaceae	Exophiala	ExophialaOtu 11386
I0F58KB04ICNVB	Ascomycota	Eurotiomycetes	Chaetothyriales	Herpotrichiellaceae	Capronia	CaproniaOtu 11388
I06DPDB03HKAQW	Ascomycota	Leotiomycetes	Helotiales	Incertae sedis	Infundichalara	InfundichalaraOtu 11391
I06DPDB03HGVCI	Basidiomycota	Agaricomycetes	Agaricales	Clavariaceae	Mucronella	MucronellaOtu 11398
I06DPDB03GV81Y	Ascomycota	Sordariomycetes	Incertae sedis	Incertae sedis	Xylomelasma	XylomelasmaOtu 11409
I06DPDB03HKE6D	Basidiomycota	Agaricomycetes	Agaricales	Clavariaceae	Mucronella	MucronellaOtu 11411
I06DPDB03HH35K	Ascomycota	Lecanoromycetes	NA	NA	NA	LecanoromycetesOtu 11437
I06DPDB03HCE2V	Ascomycota	Dothideomycetes	Botryosphaeriales	Botryosphaeriaceae	Neofusicoccum	NeofusicoccumOtu 11463
I06DPDB03F55G5	Basidiomycota	Agaricomycetes	NA	NA	Peniophorella	PeniophorellaOtu 11466
I0F58KB04IW9Y0	Basidiomycota	Agaricomycetes	Hymenochaetales	Rickenellaceae	Resinicium	ResiniciumOtu 11481
I0F58KB04JLBZZ	Basidiomycota	Agaricomycetes	Hymenochaetales	Rickenellaceae	Resinicium	ResiniciumOtu 11483
I0F58KB04JNMVD	Basidiomycota	Agaricomycetes	Hymenochaetales	Rickenellaceae	Resinicium	ResiniciumOtu 11489
I0F58KB04IS0D8	Basidiomycota	Agaricomycetes	Hymenochaetales	Rickenellaceae	Resinicium	ResiniciumOtu 11490
I0F58KB04JKY6J	Basidiomycota	Agaricomycetes	Hymenochaetales	Rickenellaceae	Resinicium	ResiniciumOtu 11492
I0F58KB04IT8W1	Basidiomycota	Agaricomycetes	Hymenochaetales	Rickenellaceae	Resinicium	ResiniciumOtu 11495
I06DPDB02DO12S	Ascomycota	Leotiomycetes	Helotiales	Vibrisseaceae	Phialocephala	PhialocephalaOtu 11503
I06DPDB02EQ7SJ	Ascomycota	Sordariomycetes	Xylariales	Xylariaceae	Xylaria	XylariaOtu 11508
I06DPDB02DFSJC	Ascomycota	Sordariomycetes	Coniochaetales	Coniochaetaceae	Lecythophora	LecythophoraOtu 11514
I06DPDB02EKL2C	Ascomycota	Dothideomycetes	Pleosporales	Massarinaceae	Massarina	MassarinaOtu 11518
I06DPDB04I5M26	Basidiomycota	Agaricomycetes	Polyporales	Polyporaceae	Tinctoporellus	TinctoporellusOtu 11524
I06DPDB04JGRT4	Basidiomycota	Agaricomycetes	Polyporales	Polyporaceae	Tinctoporellus	TinctoporellusOtu 11527
I06DPDB04I3HXB	Basidiomycota	Agaricomycetes	Polyporales	Polyporaceae	Tinctoporellus	TinctoporellusOtu 11531
I06DPDB04ID4BP	Basidiomycota	Agaricomycetes	Polyporales	Polyporaceae	Tinctoporellus	TinctoporellusOtu 11533
I06DPDB04JCM1E	Basidiomycota	Agaricomycetes	Polyporales	Polyporaceae	Tinctoporellus	TinctoporellusOtu 11534
I06DPDB04IP57D	Basidiomycota	Agaricomycetes	Polyporales	Polyporaceae	Tinctoporellus	TinctoporellusOtu 11537
I06DPDB04JHZFF	Basidiomycota	Agaricomycetes	Polyporales	Polyporaceae	Tinctoporellus	TinctoporellusOtu 11539
I06DPDB04JCGTG	Basidiomycota	Agaricomycetes	Hymenochaetales	Rickenellaceae	Resinicium	ResiniciumOtu 11542
I06DPDB04JMTVG	Basidiomycota	Agaricomycetes	Hymenochaetales	Rickenellaceae	Resinicium	ResiniciumOtu 11544
I06DPDB04JLC4N	Basidiomycota	Agaricomycetes	Hymenochaetales	Rickenellaceae	Resinicium	ResiniciumOtu 11546
I0F58KB04I7NB3	Ascomycota	Sordariomycetes	Hypocreales	Nectriaceae	Cosmospora	CosmosporaOtu 11552
I0F58KB04H6918	Ascomycota	Eurotiomycetes	Chaetothyriales	Herpotrichiellaceae	Phialophora sp GS10N3a	Phialophora sp GS10N3aOtu 11553
I0F58KB04IEIVR	Ascomycota	Eurotiomycetes	Chaetothyriales	Herpotrichiellaceae	Capronia	CaproniaOtu 11566
I0F58KB04IEROC	Ascomycota	Sordariomycetes	Chaetosphaeriales	Chaetosphaeriaceae	Chaetosphaeria	ChaetosphaeriaOtu 11567
I0F58KB04JQ5GJ	Ascomycota	Saccharomycetes	Saccharomycetales	Lipomycetaceae	Lipomyces	LipomycesOtu 11574
I0F58KB04IX2VW	Ascomycota	Dothideomycetes	Pleosporales	Mytilinidiaceae	Lophium	LophiumOtu 11575
I0F58KB04JH3TL	Ascomycota	Sordariomycetes	Chaetosphaeriales	Chaetosphaeriaceae	Chaetosphaeria	ChaetosphaeriaOtu 11593
I0F58KB04H8JUF	Ascomycota	Sordariomycetes	Chaetosphaeriales	Chaetosphaeriaceae	Chaetosphaeria	ChaetosphaeriaOtu 11595
I0F58KB04JLLFF	Ascomycota	Sordariomycetes	Chaetosphaeriales	Chaetosphaeriaceae	Chaetosphaeria	ChaetosphaeriaOtu 11602
I06DPDB04JLFX2	Ascomycota	Leotiomycetes	Helotiales	Incertae sedis	Scytalidium	ScytalidiumOtu 11604
I06DPDB04H6OF2	Ascomycota	Orbiliomycetes	Orbiliales	Orbiliaceae	Dactylella	DactylellaOtu 11606
I06DPDB04JD18I	Ascomycota	Sordariomycetes	Chaetosphaeriales	Chaetosphaeriaceae	Chaetosphaeria	ChaetosphaeriaOtu 11607
I06DPDB04ICZKO	Basidiomycota	Agaricomycetes	Agaricales	Marasmiaceae	Gymnopus	GymnopusOtu 11612
I06DPDB04I22TL	Basidiomycota	Agaricomycetes	Agaricales	Marasmiaceae	Gymnopus	GymnopusOtu 11615
I06DPDB04JIMDH	Basidiomycota	Agaricomycetes	Agaricales	Marasmiaceae	Gymnopus	GymnopusOtu 11618
I06DPDB04IDQSM	Ascomycota	Sordariomycetes	Incertae sedis	Incertae sedis	Xylomelasma	XylomelasmaOtu 11622
I06DPDB04JH4N4	Basidiomycota	Agaricomycetes	Agaricales	Marasmiaceae	Gymnopus	GymnopusOtu 11626
I06DPDB04IXE7Z	Ascomycota	Leotiomycetes	Helotiales	Incertae sedis	Scytalidium	ScytalidiumOtu 11637
I06DPDB02D73CX	Ascomycota	Leotiomycetes	Helotiales	NA	NA	HelotialesOtu 11643
I0F58KB04JOII3	Basidiomycota	Agaricomycetes	Hymenochaetales	Rickenellaceae	Resinicium	ResiniciumOtu 11657
I0F58KB04JDYC6	Basidiomycota	Agaricomycetes	Hymenochaetales	Rickenellaceae	Resinicium	ResiniciumOtu 11658
I0F58KB04JI2UN	Basidiomycota	Agaricomycetes	Hymenochaetales	Rickenellaceae	Resinicium	ResiniciumOtu 11660
I0F58KB04IAER6	Basidiomycota	Agaricomycetes	Hymenochaetales	Rickenellaceae	Resinicium	ResiniciumOtu 11663
I0F58KB04J2NQ1	Ascomycota	Eurotiomycetes	Chaetothyriales	Chaetothyriaceae	Ceramothyrium	CeramothyriumOtu 11668
I0F58KB04JTU2Y	Basidiomycota	Agaricomycetes	Hymenochaetales	Rickenellaceae	Resinicium	ResiniciumOtu 11670
I0F58KB04H7QEV	Basidiomycota	Agaricomycetes	Hymenochaetales	Rickenellaceae	Resinicium	ResiniciumOtu 11678
I0F58KB04JGUPS	Basidiomycota	Agaricomycetes	Hymenochaetales	Rickenellaceae	Resinicium	ResiniciumOtu 11681
I06DPDB04I1H2O	Basidiomycota	Agaricomycetes	Polyporales	Phanerochaetaceae	Phlebiopsis	PhlebiopsisOtu 11689
I06DPDB04JJKIB	Basidiomycota	Agaricomycetes	Polyporales	Phanerochaetaceae	Phlebiopsis	PhlebiopsisOtu 11690
I06DPDB04IZPFO	Basidiomycota	Agaricomycetes	Polyporales	Meruliaceae	Phlebia	PhlebiaOtu 11698
I06DPDB02D69EW	Basidiomycota	Agaricomycetes	Hymenochaetales	Rickenellaceae	Resinicium	ResiniciumOtu 11708
I06DPDB02EBROR	Ascomycota	Sordariomycetes	Chaetosphaeriales	Chaetosphaeriaceae	Chaetosphaeria	ChaetosphaeriaOtu 11715
I06DPDB02DDCWS	Ascomycota	Sordariomycetes	Hypocreales	Hypocreaceae	Trichoderma	TrichodermaOtu 11717
I06DPDB02ECHRS	Ascomycota	Sordariomycetes	NA	NA	NA	SordariomycetesOtu 11719
I06DPDB02DX868	Ascomycota	Lecanoromycetes	Lecanorales	NA	NA	LecanoralesOtu 11722
I06DPDB02EA2OM	Ascomycota	Sordariomycetes	Hypocreales	Hypocreaceae	Trichoderma	TrichodermaOtu 11727
I06DPDB02DT9GN	Ascomycota	Sordariomycetes	Xylariales	Xylariaceae	Xylaria	XylariaOtu 11731
I06DPDB02EH9D3	Ascomycota	Lecanoromycetes	Lecanorales	NA	NA	LecanoralesOtu 11734
I06DPDB02EJTPU	Ascomycota	Sordariomycetes	Xylariales	Xylariaceae	Xylaria	XylariaOtu 11747
I06DPDB04JAMAU	Ascomycota	Leotiomycetes	Helotiales	Vibrisseaceae	Phialocephala	PhialocephalaOtu 11758
I06DPDB04II9SX	Ascomycota	Eurotiomycetes	Eurotiales	Trichocomaceae	Penicillium	PenicilliumOtu 11760
I06DPDB04J3SG7	Basidiomycota	Agaricomycetes	Polyporales	Meruliaceae	Phlebia	PhlebiaOtu 11784
I06DPDB04H8RWC	Ascomycota	Leotiomycetes	Helotiales	Vibrisseaceae	Phialocephala	PhialocephalaOtu 11791
I06DPDB03GZGRP	Basidiomycota	Agaricomycetes	Hymenochaetales	Schizoporaceae	Hyphodontia	HyphodontiaOtu 11794
I06DPDB03FYWSK	Basidiomycota	Agaricomycetes	Polyporales	Meruliaceae	Phlebia	PhlebiaOtu 11796
I06DPDB03GTBYH	Basidiomycota	Dacrymycetes	Dacrymycetales	Dacrymycetaceae	Calocera	CaloceraOtu 11800
I06DPDB03F5IQP	Ascomycota	Sordariomycetes	Xylariales	Diatrypaceae	NA	DiatrypaceaeOtu 11810
I06DPDB04IIYUT	Basidiomycota	Agaricomycetes	Hymenochaetales	Rickenellaceae	Resinicium	ResiniciumOtu 11812
I06DPDB04I1QMX	Basidiomycota	Agaricomycetes	Hymenochaetales	Rickenellaceae	Resinicium	ResiniciumOtu 11817
I0F58KB04IHXH4	Basidiomycota	Agaricomycetes	Russulales	Lachnocladiaceae	Scytinostroma	ScytinostromaOtu 11831
I0F58KB04IUGVT	Basidiomycota	Agaricomycetes	Russulales	Lachnocladiaceae	Scytinostroma	ScytinostromaOtu 11837
I0F58KB04JFN26	Basidiomycota	Agaricomycetes	Russulales	Lachnocladiaceae	Scytinostroma	ScytinostromaOtu 11838
I06DPDB04JWUWD	Basidiomycota	Agaricomycetes	Hymenochaetales	Rickenellaceae	Resinicium	ResiniciumOtu 11848
I06DPDB04JBLTO	Ascomycota	Orbiliomycetes	Orbiliales	Orbiliaceae	Dactylella	Dactylella Otu 11851
I06DPDB02DWJV3	Ascomycota	Eurotiomycetes	Chaetothyriales	Herpotrichiellaceae	NA	HerpotrichiellaceaeOtu 11862
I0F58KB04IOSNJ	Ascomycota	Leotiomycetes	Helotiales	NA	NA	HelotialesOtu 11872
I0F58KB04JV155	Ascomycota	Leotiomycetes	Helotiales	NA	NA	HelotialesOtu 11878
I0F58KB04I85KL	Ascomycota	Leotiomycetes	Helotiales	Incertae sedis	Infundichalara	InfundichalaraOtu 11885
I0F58KB04IJ952	Basidiomycota	Agaricomycetes	Russulales	Lachnocladiaceae	Scytinostroma	ScytinostromaOtu 11886
I0F58KB04JZHPT	Ascomycota	Dothideomycetes	Capnodiales	Mycosphaerellaceae	NA	MycosphaerellaceaeOtu 11894
I0F58KB04JDMMQ	Basidiomycota	Agaricomycetes	Polyporales	Meruliaceae	Phlebia	PhlebiaOtu 11897
I0F58KB04H8PFP	Basidiomycota	Agaricomycetes	Polyporales	Meruliaceae	Phlebia	PhlebiaOtu 11898
I0F58KB04IUTG6	Basidiomycota	Atractiellomycetes	Atractiellales	NA	NA	AtractiellalesOtu 11908
I0F58KB04JAFZ3	Ascomycota	Sordariomycetes	Chaetosphaeriales	Chaetosphaeriaceae	Chaetosphaeria	ChaetosphaeriaOtu 11913
I0F58KB04JL5ED	Basidiomycota	Agaricomycetes	Polyporales	Meruliaceae	Phlebia	PhlebiaOtu 11918
I0F58KB04IAAY5	Ascomycota	Eurotiomycetes	Chaetothyriales	Herpotrichiellaceae	Fonsecaea	FonsecaeaOtu 11919
I0F58KB04IXJHL	Ascomycota	Lecanoromycetes	Baeomycetales	Trapeliaceae	Sarea	SareaOtu 11922
I0F58KB04IYSE2	Basidiomycota	Atractiellomycetes	Atractiellales	NA	NA	AtractiellalesOtu 11933
I0F58KB04I6K5F	Basidiomycota	Agaricomycetes	Agaricales	Clavariaceae	NA	ClavariaceaeOtu 11936
I0F58KB04JQV0H	Ascomycota	Sordariomycetes	NA	NA	NA	SordariomycetesOtu 11945
I06DPDB03GB57A	Basidiomycota	Dacrymycetes	Dacrymycetales	Dacrymycetaceae	NA	DacrymycetalesOtu 11949
I06DPDB03GTX0A	Basidiomycota	Agaricomycetes	Hysterangiales	NA	NA	HysterangialesOtu 11951
I06DPDB03G0VUE	Ascomycota	Leotiomycetes	NA	NA	NA	LeotiomycetesOtu 11964
I0F58KB04ITBG6	Ascomycota	Orbiliomycetes	Orbiliales	Orbiliaceae	Dactylella	DactylellaOtu 11982
I0F58KB04JJ3HN	Ascomycota	Sordariomycetes	Chaetosphaeriales	Chaetosphaeriaceae	Chaetosphaeria	ChaetosphaeriaOtu 11996
I0F58KB04JJXZD	Ascomycota	Dothideomycetes	Capnodiales	Mycosphaerellaceae	NA	MycosphaerellaceaeOtu 12019
I0F58KB04IQBFU	Basidiomycota	Agaricomycetes	Polyporales	Meruliaceae	Phlebia	PhlebiaOtu 12022
I0F58KB04JU8RJ	Ascomycota	Lecanoromycetes	Baeomycetales	Trapeliaceae	Sarea	SareaOtu 12023
I06DPDB04IASO3	Basidiomycota	Agaricomycetes	Hymenochaetales	Hymenochaetaceae	Tubulicrinis	TubulicrinisOtu 12050
I06DPDB04H96X2	Basidiomycota	Agaricomycetes	Hymenochaetales	Hymenochaetaceae	Tubulicrinis	TubulicrinisOtu 12052
I06DPDB04I0Y87	Ascomycota	Leotiomycetes	Helotiales	NA	NA	HelotialesOtu 12056
I0F58KB04I81CL	Basidiomycota	Agaricomycetes	Agaricales	Clavariaceae	Mucronella	MucronellaOtu 12068
I0F58KB04IDGXW	Ascomycota	Leotiomycetes	Helotiales	Helotiaceae	Ascocoryne	AscocoryneOtu 12107
I0F58KB04JYF18	Ascomycota	Sordariomycetes	Hypocreales	NA	NA	HypocrealesOtu 12127
I06DPDB02DBKJO	Basidiomycota	Agaricomycetes	Hymenochaetales	Rickenellaceae	Resinicium	ResiniciumOtu 12137
I06DPDB02DGDVH	Ascomycota	Leotiomycetes	Helotiales	Incertae sedis	Scytalidium	ScytalidiumOtu 12147
I06DPDB02DXJP1	Ascomycota	Lecanoromycetes	Baeomycetales	Trapeliaceae	Sarea	SareaOtu 12148
I06DPDB02C9J0F	Ascomycota	Lecanoromycetes	Baeomycetales	Trapeliaceae	Sarea	SareaOtu 12158
I06DPDB02DNB4A	Basidiomycota	Agaricomycetes	Agaricales	Mycenaceae	Mycena	MycenaOtu 12161
I06DPDB02D6JZD	Basidiomycota	Agaricomycetes	Hymenochaetales	Rickenellaceae	Resinicium	ResiniciumOtu 12172
I06DPDB02D73GF	Ascomycota	Leotiomycetes	Helotiales	NA	NA	HelotialesOtu 12174
I06DPDB02C7WN4	Ascomycota	Leotiomycetes	Helotiales	NA	NA	HelotialesOtu 12175
I06DPDB02EZTMJ	Ascomycota	Orbiliomycetes	Orbiliales	NA	Orbilia	OrbiliaOtu 12183
I06DPDB02D4UC5	Ascomycota	Leotiomycetes	Helotiales	NA	NA	HelotialesOtu 12203
I06DPDB02D1GAY	Basidiomycota	Agaricomycetes	Polyporales	Ganodermataceae	Amauroderma	AmaurodermaOtu 12214
I06DPDB02EJ2ZH	Basidiomycota	Agaricomycetes	Polyporales	Ganodermataceae	Amauroderma	AmaurodermaOtu 12222
I06DPDB02DWMFJ	Basidiomycota	Agaricomycetes	Polyporales	Phanerochaetaceae	Ceriporia	CeriporiaOtu 12239
I06DPDB02E0GPA	Basidiomycota	Agaricomycetes	Agaricales	Tricholomataceae	Delicatula	DelicatulaOtu 12241
I06DPDB02DASFL	Basidiomycota	Agaricomycetes	Polyporales	Phanerochaetaceae	Ceriporia	CeriporiaOtu 12243
I06DPDB02DCWNU	Ascomycota	Sordariomycetes	Coniochaetales	Coniochaetaceae	NA	ConiochaetaceaeOtu 12250
I06DPDB02C8D6U	Ascomycota	Leotiomycetes	Helotiales	NA	NA	HelotialesOtu 12252
I06DPDB02C34P5	Ascomycota	Leotiomycetes	Helotiales	NA	NA	HelotialesOtu 12256
I06DPDB02DRZM4	Basidiomycota	Agaricomycetes	NA	NA	Peniophorella	PeniophorellaOtu 12278
I06DPDB02EM62H	Basidiomycota	Agaricomycetes	NA	NA	Peniophorella	PeniophorellaOtu 12290
I06DPDB02EK3Y4	Basidiomycota	Agaricomycetes	NA	NA	Peniophorella	PeniophorellaOtu 12303
I06DPDB04IUM1B	Ascomycota	Leotiomycetes	Helotiales	Incertae sedis	Scytalidium	ScytalidiumOtu 12318
I06DPDB03HGB18	Basidiomycota	Agaricomycetes	Russulales	Albatrellaceae	Albatrellus	AlbatrellusOtu 12349
I06DPDB03HCT5J	Basidiomycota	Dacrymycetes	Dacrymycetales	Dacrymycetaceae	Cerinomyces	CerinomycesOtu 12351
I06DPDB03G5OAV	Basidiomycota	Agaricomycetes	Polyporales	Fomitopsidaceae	Postia	PostiaOtu 12352
I06DPDB03F9WWP	Basidiomycota	Agaricomycetes	Hymenochaetales	Hymenochaetaceae	Tubulicrinis	TubulicrinisOtu 12358
I06DPDB03GATWH	Basidiomycota	Agaricomycetes	Polyporales	Fomitopsidaceae	Oligoporus	OligoporusOtu 12361
I06DPDB04JACZ3	Ascomycota	Sordariomycetes	Chaetosphaeriales	Chaetosphaeriaceae	Chaetosphaeria	ChaetosphaeriaOtu 12376
I06DPDB04JX8H3	Basidiomycota	Agaricomycetes	Hymenochaetales	Rickenellaceae	Resinicium	ResiniciumOtu 12377
I06DPDB03FYUEM	Basidiomycota	Microbotryomycetes	Sporidiobolales	Incertae sedis	Rhodotorula	RhodotorulaOtu 12415
I06DPDB03F3UNT	Ascomycota	Sordariomycetes	Chaetosphaeriales	Chaetosphaeriaceae	Chaetosphaeria	ChaetosphaeriaOtu 12418
I0F58KB04I7BRT	Basidiomycota	Microbotryomycetes	Sporidiobolales	Incertae sedis	Rhodotorula	RhodotorulaOtu 12426
I06DPDB02DIKAI	Basidiomycota	Agaricomycetes	Auriculariales	Incertae sedis	Auricularia	AuriculariaOtu 12442
I06DPDB02EL17T	Basidiomycota	Agaricomycetes	NA	NA	Peniophorella	PeniophorellaOtu 12460
I06DPDB02E0BYI	Ascomycota	Leotiomycetes	Helotiales	Incertae sedis	Infundichalara	InfundichalaraOtu 12472
I06DPDB02C5DUG	Basidiomycota	Agaricomycetes	NA	NA	Peniophorella	PeniophorellaOtu 12480
I06DPDB04I19UQ	Basidiomycota	Agaricomycetes	Polyporales	Phanerochaetaceae	Phanerochaete	PhanerochaeteOtu 12485
I06DPDB04J40ZU	Basidiomycota	Agaricomycetes	Polyporales	Phanerochaetaceae	Phanerochaete	PhanerochaeteOtu 12503
I06DPDB04JGCHE	Basidiomycota	Agaricomycetes	Polyporales	Phanerochaetaceae	Phanerochaete	PhanerochaeteOtu 12505
I06DPDB04I769W	Basidiomycota	Agaricomycetes	Polyporales	Phanerochaetaceae	Phanerochaete	PhanerochaeteOtu 12511
I06DPDB02C7EHI	Basidiomycota	Tremellomycetes	Filobasidiales	Filobasidiaceae	Cryptococcus	CryptococcusOtu 12513
I06DPDB02D65EF	Basidiomycota	Dacrymycetes	Dacrymycetales	Dacrymycetaceae	Calocera	CaloceraOtu 12534
I06DPDB02C6GEI	Ascomycota	Eurotiomycetes	Chaetothyriales	Herpotrichiellaceae	Rhinocladiella	RhinocladiellaOtu 12556
I0F58KB04IX494	Ascomycota	Sordariomycetes	NA	NA	NA	SordariomycetesOtu 12565
I0F58KB04IYPVY	Ascomycota	Leotiomycetes	Helotiales	NA	NA	HelotialesOtu 12575
I0F58KB04IINLX	Ascomycota	Sordariomycetes	Chaetosphaeriales	Chaetosphaeriaceae	Chaetosphaeria	ChaetosphaeriaOtu 12580
I06DPDB04J3F6V	Basidiomycota	Agaricomycetes	Polyporales	Phanerochaetaceae	Phlebiopsis	PhlebiopsisOtu 12633
I06DPDB04IF5F2	Ascomycota	Leotiomycetes	Helotiales	NA	NA	HelotialesOtu 12634
I06DPDB04IU5BJ	Ascomycota	Dothideomycetes	Venturiales	Venturiaceae	NA	VenturiaceaeOtu 12651
I06DPDB03FVDJN	Basidiomycota	Agaricomycetes	Agaricales	Clavariaceae	Mucronella	MucronellaOtu 12665
I06DPDB02ECCC1	Ascomycota	Sordariomycetes	Xylariales	Xylariaceae	Nemania	NemaniaOtu 12684
I06DPDB02EMRZC	Basidiomycota	Agaricomycetes	Polyporales	Polyporaceae	Tinctoporellus	TinctoporellusOtu 12686
I06DPDB02D3VVH	Basidiomycota	Agaricomycetes	Polyporales	Polyporaceae	Tinctoporellus	TinctoporellusOtu 12697
I06DPDB02EJ1E1	Basidiomycota	Agaricomycetes	Polyporales	Polyporaceae	Tinctoporellus	TinctoporellusOtu 12701
I0F58KB04JL8BW	Ascomycota	Sordariomycetes	Incertae sedis	Incertae sedis	Xylomelasma	XylomelasmaOtu 12719
I0F58KB04JXWKI	Basidiomycota	Agaricomycetes	Polyporales	Xenasmataceae	Xenasmatella	XenasmatellaOtu 12731
I0F58KB04H7BEF	Ascomycota	Sordariomycetes	Xylariales	Xylariaceae	Xylaria	XylariaOtu 12745
I0F58KB04IN6Z3	Ascomycota	Sordariomycetes	Incertae sedis	Incertae sedis	Xylomelasma	XylomelasmaOtu 12749
I0F58KB04JV1UG	Basidiomycota	Agaricomycetes	Polyporales	Polyporaceae	Tinctoporellus	TinctoporellusOtu 12761
I0F58KB04IKEDL	Ascomycota	Sordariomycetes	Incertae sedis	Incertae sedis	Xylomelasma	XylomelasmaOtu 12763
I0F58KB04IVPIT	Basidiomycota	Agaricomycetes	Polyporales	Polyporaceae	Trametes	TrametesOtu 12764
I0F58KB04H93TB	Basidiomycota	Agaricomycetes	Polyporales	Polyporaceae	Trametes	TrametesOtu 12769
I0F58KB04H6EZ4	Basidiomycota	Agaricomycetes	Polyporales	Polyporaceae	Trametes	TrametesOtu 12771
I0F58KB04IR9S2	Basidiomycota	Agaricomycetes	Polyporales	Polyporaceae	Trametes	TrametesOtu 12772
I0F58KB04JDSYI	Basidiomycota	Agaricomycetes	Polyporales	Polyporaceae	Trametes	TrametesOtu 12782
I0F58KB04JJNX5	Basidiomycota	Agaricomycetes	Polyporales	Polyporaceae	Tinctoporellus	TinctoporellusOtu 12783
I0F58KB04IPW0I	Ascomycota	Sordariomycetes	Chaetosphaeriales	Chaetosphaeriaceae	Chaetosphaeria	ChaetosphaeriaOtu 12785
I06DPDB02C6JFM	Ascomycota	Dothideomycetes	Pleosporales	Massarinaceae	Massarina	MassarinaOtu 12796
I06DPDB02DG2LM	Ascomycota	Sordariomycetes	Sordariales	Lasiosphaeriaceae	Cladorrhinum	CladorrhinumOtu 12803
I06DPDB02EQACC	Ascomycota	Dothideomycetes	Pleosporales	Lophiostomataceae	Lophiostoma	LophiostomaOtu 12804
I0F58KB04H7HW5	Ascomycota	Leotiomycetes	Helotiales	NA	NA	HelotialesOtu 12837
I0F58KB04JTELM	Basidiomycota	Dacrymycetes	Dacrymycetales	Dacrymycetaceae	Calocera	CaloceraOtu 12843
I0F58KB04IGFXL	Ascomycota	Leotiomycetes	Helotiales	NA	NA	HelotialesOtu 12846
I06DPDB04IWHS7	Ascomycota	Leotiomycetes	Helotiales	NA	NA	HelotialesOtu 12883
I06DPDB04JN212	Ascomycota	Sordariomycetes	Coniochaetales	Coniochaetaceae	Lecythophora	LecythophoraOtu 12889
I06DPDB03GQWEY	Basidiomycota	Agaricomycetes	Polyporales	Meruliaceae	Phlebia	PhlebiaOtu 12895
I06DPDB03F8EDH	Basidiomycota	Agaricomycetes	Auriculariales	NA	NA	AuricularialesOtu 12897
I06DPDB03G0FOG	Basidiomycota	Agaricomycetes	Polyporales	Meruliaceae	Phlebia	PhlebiaOtu 12913
I06DPDB02DM2D1	Basidiomycota	Atractiellomycetes	Atractiellales	NA	NA	AtractiellalesOtu 12958
I06DPDB02DTG9E	Basidiomycota	Agaricomycetes	Agaricales	Hygrophoraceae	Hygrophorus	HygrophorusOtu 12970
I06DPDB04IH58Q	Ascomycota	Saccharomycetes	Saccharomycetales	Incertae sedis	Candida	CandidaOtu 13010
I06DPDB02DPYY3	Basidiomycota	Agaricomycetes	Polyporales	NA	NA	PolyporalesOtu 13065
I06DPDB04JKQ86	Ascomycota	Dothideomycetes	Venturiales	Venturiaceae	NA	VenturiaceaeOtu 13097
I06DPDB04IX44C	Basidiomycota	Agaricomycetes	Polyporales	Phanerochaetaceae	Phanerochaete	PhanerochaeteOtu 13099
I06DPDB04JIBL9	Basidiomycota	Agaricomycetes	Agaricales	Strophariaceae	Hypholoma	HypholomaOtu 13103
I06DPDB04JPKO9	Basidiomycota	Agaricomycetes	Polyporales	Phanerochaetaceae	Phanerochaete	PhanerochaeteOtu 13105
I06DPDB04IIGRB	Basidiomycota	Agaricomycetes	Polyporales	Phanerochaetaceae	Phanerochaete	PhanerochaeteOtu 13116
I0F58KB04IDAQJ	Basidiomycota	Agaricomycetes	Agaricales	Mycenaceae	Mycena	MycenaOtu 13127
I0F58KB04IN771	Ascomycota	Sordariomycetes	Chaetosphaeriales	Chaetosphaeriaceae	Chaetosphaeria	ChaetosphaeriaOtu 13138
I06DPDB03HD3HY	Ascomycota	Sordariomycetes	Sordariales	NA	NA	SordarialesOtu 13189
I06DPDB03F47TE	Ascomycota	Leotiomycetes	Helotiales	Helotiaceae	NA	HelotialesOtu 13195
I06DPDB04JS9OH	Basidiomycota	Agaricomycetes	Hymenochaetales	Rickenellaceae	Resinicium	ResiniciumOtu 13218
I06DPDB03F4UBA	Basidiomycota	Dacrymycetes	Dacrymycetales	Dacrymycetaceae	Calocera	CaloceraOtu 13306
I06DPDB03GGLMN	Basidiomycota	Dacrymycetes	Dacrymycetales	Dacrymycetaceae	Calocera	CaloceraOtu 13333
I06DPDB03FWRD6	Basidiomycota	Dacrymycetes	Dacrymycetales	Dacrymycetaceae	Calocera	CaloceraOtu 13335
I06DPDB03G31GY	Basidiomycota	Agaricomycetes	Polyporales	Ganodermataceae	Ganoderma	GanodermaOtu 13341
I06DPDB03HGG25	Basidiomycota	Dacrymycetes	Dacrymycetales	Dacrymycetaceae	Calocera	CaloceraOtu 13348
I0F58KB04JQMGO	Basidiomycota	Dacrymycetes	Dacrymycetales	Dacrymycetaceae	Calocera	CaloceraOtu 13375
I0F58KB04IX53D	Basidiomycota	Agaricomycetes	Hymenochaetales	Rickenellaceae	Resinicium	ResiniciumOtu 13393
I0F58KB04JD2EB	Ascomycota	Leotiomycetes	Helotiales	NA	NA	HelotialesOtu 13402
I06DPDB02EV5X8	Ascomycota	Sordariomycetes	Xylariales	Xylariaceae	Xylaria	XylariaOtu 13408
I06DPDB02EZ7VO	Basidiomycota	Agaricomycetes	Hymenochaetales	Rickenellaceae	Resinicium	ResiniciumOtu 13416
I06DPDB03F0F77	Basidiomycota	Agaricomycetes	Polyporales	Xenasmataceae	Xenasmatella	XenasmatellaOtu 13419
I06DPDB03FPBDJ	Ascomycota	Sordariomycetes	Sordariales	NA	NA	SordarialesOtu 13420
I06DPDB03F4ALT	Basidiomycota	Agaricomycetes	Polyporales	Xenasmataceae	Xenasmatella	XenasmatellaOtu 13421
I06DPDB03F60Q6	Basidiomycota	Agaricomycetes	Polyporales	Xenasmataceae	Xenasmatella	XenasmatellaOtu 13422
I06DPDB03FSGS6	Ascomycota	Leotiomycetes	Helotiales	Vibrisseaceae	Phialocephala	PhialocephalaOtu 13425
I06DPDB03GLY91	Basidiomycota	Agaricomycetes	Polyporales	Xenasmataceae	Xenasmatella	XenasmatellaOtu 13427
I0F58KB04IZE6J	Basidiomycota	Agaricomycetes	Polyporales	Polyporaceae	Tinctoporellus	TinctoporellusOtu 13446
I0F58KB04IOBKS	Ascomycota	Incertae sedis	Incertae sedis	Incertae sedis	Chalara	ChalaraOtu 13455
I0F58KB04IV3DK	Ascomycota	Sordariomycetes	Ophiostomatales	Ophiostomataceae	Sporothrix	SporothrixOtu 13458
I06DPDB02DDY0Y	Basidiomycota	Agaricomycetes	Polyporales	Phanerochaetaceae	Antrodiella	AntrodiellaOtu 13469
I0F58KB04I2E1G	Ascomycota	Sordariomycetes	Xylariales	Xylariaceae	Annulohypoxylon	AnnulohypoxylonOtu 13485
I0F58KB04H9IO1	Ascomycota	Sordariomycetes	Chaetosphaeriales	Chaetosphaeriaceae	Chaetosphaeria	ChaetosphaeriaOtu 13513
I0F58KB04I5S0G	Basidiomycota	Agaricomycetes	Polyporales	Meruliaceae	Phlebia	PhlebiaOtu 13523
I0F58KB04ID79U	Basidiomycota	Agaricomycetes	Polyporales	Meruliaceae	Phlebia	PhlebiaOtu 13525
I0F58KB04IJXZY	Basidiomycota	Agaricomycetes	Polyporales	Meruliaceae	Phlebia	PhlebiaOtu 13530
I0F58KB04JET6E	Basidiomycota	Agaricomycetes	Polyporales	Meruliaceae	Phlebia	PhlebiaOtu 13534
I0F58KB04J20M8	Basidiomycota	Agaricomycetes	Polyporales	Meruliaceae	Phlebia	PhlebiaOtu 13544
I0F58KB04JXJ82	Basidiomycota	Agaricomycetes	Polyporales	Meruliaceae	Phlebia	PhlebiaOtu 13553
I0F58KB04JL2E4	Ascomycota	Sordariomycetes	Chaetosphaeriales	NA	NA	ChaetosphaerialesOtu 13558
I0F58KB04IVJPS	Ascomycota	Sordariomycetes	Hypocreales	Incertae sedis	Acremonium	AcremoniumOtu 13565
I0F58KB04JUC6G	Basidiomycota	Agaricomycetes	Polyporales	Polyporaceae	Skeletocutis	SkeletocutisOtu 13568
I0F58KB04IE4RX	Basidiomycota	Agaricomycetes	Polyporales	Polyporaceae	Skeletocutis	SkeletocutisOtu 13570
I0F58KB04I3ZQ0	Ascomycota	Sordariomycetes	Sordariales	NA	NA	SordarialesOtu 13584
I06DPDB03GRT2J	Ascomycota	Leotiomycetes	Helotiales	Incertae sedis	Scytalidium	ScytalidiumOtu 13606
I06DPDB04JWH8S	Basidiomycota	Agaricomycetes	Polyporales	Phanerochaetaceae	Phanerochaete	PhanerochaeteOtu 13619
I06DPDB04JHTO4	Basidiomycota	Agaricomycetes	Polyporales	Polyporaceae	Tinctoporellus	TinctoporellusOtu 13638
I06DPDB03GBN03	Ascomycota	Sordariomycetes	Xylariales	Xylariaceae	Xylaria	XylariaOtu 13648
I06DPDB02EDRQG	Basidiomycota	Agaricomycetes	Hymenochaetales	Rickenellaceae	Resinicium	ResiniciumOtu 13683
I06DPDB02EEVCI	Basidiomycota	Dacrymycetes	Dacrymycetales	Dacrymycetaceae	Dacrymyces	DacrymycesOtu 13685
I06DPDB02DOULB	Basidiomycota	Dacrymycetes	Dacrymycetales	Dacrymycetaceae	Dacrymyces	DacrymycesOtu 13686
I06DPDB02EA5ZF	Ascomycota	Eurotiomycetes	Eurotiales	Trichocomaceae	Penicillium	PenicilliumOtu 13694
I06DPDB02EF7Z0	Basidiomycota	Agaricomycetes	Hymenochaetales	Hymenochaetaceae	Hymenochaete	HymenochaeteOtu 13695
I06DPDB04IDAXS	Basidiomycota	Agaricomycetes	Polyporales	Phanerochaetaceae	Phlebiopsis	PhlebiopsisOtu 13736
I06DPDB04IMP95	Basidiomycota	Agaricomycetes	Polyporales	Polyporaceae	Tinctoporellus	TinctoporellusOtu 13764
I06DPDB04IXC0C	Ascomycota	Sordariomycetes	Xylariales	Xylariaceae	Xylaria	XylariaOtu 13767
I06DPDB04JTW2D	Ascomycota	Sordariomycetes	Chaetosphaeriales	Chaetosphaeriaceae	Chaetosphaeria	ChaetosphaeriaOtu 13777
I06DPDB04JXKZ7	Basidiomycota	Agaricomycetes	Cantharellales	Botryobasidiaceae	Botryobasidium	BotryobasidiumOtu 13813
I06DPDB04IFM6P	Basidiomycota	Agaricomycetes	Polyporales	Meruliaceae	Phlebia	PhlebiaOtu 13844
I06DPDB04IJJUB	Basidiomycota	Agaricomycetes	Polyporales	Meruliaceae	Phlebia	PhlebiaOtu 13849
I0F58KB04IA0JZ	Ascomycota	Leotiomycetes	Helotiales	Helotiaceae	NA	HelotiaceaeOtu 13864
I0F58KB04IFY3N	Basidiomycota	Agaricomycetes	Agaricales	Psathyrellaceae	Psathyrella	PsathyrellaOtu 13870
I06DPDB03GFN4Y	Basidiomycota	Dacrymycetes	Dacrymycetales	Dacrymycetaceae	Dacrymyces	DacrymycesOtu 13911
I06DPDB03HBEIF	Basidiomycota	Agaricomycetes	Cantharellales	Botryobasidiaceae	Botryobasidium	BotryobasidiumOtu 13913
I06DPDB03F0TSV	Basidiomycota	Dacrymycetes	Dacrymycetales	Dacrymycetaceae	NA	DacrymycetaceaeOtu 13931
I06DPDB03F4XYT	Basidiomycota	Agaricomycetes	Agaricales	Cortinariaceae	Cortinarius	CortinariusOtu 13954
I06DPDB03FU1Z9	Basidiomycota	Agaricomycetes	Hymenochaetales	Rickenellaceae	Resinicium	ResiniciumOtu 13992
I06DPDB03FPUM9	Basidiomycota	Agaricomycetes	Sebacinales	Sebacinaceae	NA	SebacinaceaeOtu 14025
I06DPDB04ITMD9	Basidiomycota	Agaricomycetes	Agaricales	Cortinariaceae	Cortinarius	CortinariusOtu 14083
I06DPDB04JYRJO	Basidiomycota	Agaricomycetes	Polyporales	Phanerochaetaceae	Phanerochaete	PhanerochaeteOtu 14098
I06DPDB04IJTKZ	Basidiomycota	Agaricomycetes	Polyporales	Phanerochaetaceae	Phanerochaete	PhanerochaeteOtu 14103
I06DPDB04I3V14	Basidiomycota	Agaricomycetes	Polyporales	Phanerochaetaceae	Phanerochaete	PhanerochaeteOtu 14105
I06DPDB03GYLPA	Ascomycota	Sordariomycetes	Incertae sedis	Incertae sedis	Pleurotheciella	PleurotheciellaOtu 14131
I06DPDB03GBE4W	Basidiomycota	Agaricomycetes	Agaricales	Psathyrellaceae	Psathyrella	PsathyrellaOtu 14132
I06DPDB03F24CF	Basidiomycota	Agaricomycetes	Agaricales	Psathyrellaceae	Psathyrella	PsathyrellaOtu 14133
I06DPDB03FX2IC	Basidiomycota	Agaricomycetes	Trechisporales	NA	NA	TrechisporalesOtu 14153
*Tedersoo, L., Bahram, M., Põlme, S., Kõljalg, U., Yorou, N. S., Wijesundera, R., et al. (2014). Global diversity and geography of soil fungi. Science 346:1256688. doi: 10.1126/science.1256688

## Sheet: Representative sequences
Representative sequence
>I06DPDB03FVDAR
gaaatgcgataagatgatgattgcaatgcaatgcaatgctagatgcaatcgaatcgaatt
cgattcgcaacctgcgaccttgccgtcgtcctgtctatgcggggagcatgcctgtttgag
tgtcgtgaagtcatcagggtcatgatctttaattaatcatggcttggatttggaggttat
gttggctttcagtcgactcctcttaaatgtattagctcagtgtttaatgcttagagcggt
tcacggtgtgataaattatctacacttcaactaatctaagttagctggcttctaatagat
cctttgtgatcactttgtgtatttgacctcaaatcaggtaggactacccgctgaacttaa
>I06DPDB03GKDO8
gcatcgatgaagaacgcagcgaaatgcgataagtaatgtgaattgcagaattcagtgaat
catcgaatctttgaacgcaccttgcgctccctggtattccggggagcatgcctgtttgag
tgtcgtgaagtcatcagggtcatgatctttaattaatcatggcttggatttggaggttat
gttggctttcagtcgactcctcttaaatgtattagctcagtgtttaatgcttagagcggt
tcacggtgtgataaattatctacacttcaactaatctaagttagctggcttctaatagat
cctttgtgatcactttgtgtatttgacctcaaatcaggtaggactacccgctgaacttaa
>I06DPDB03FTL50
gtactatataatagttaaaactttcaacaacggatctcttggttctggcatcgatgaaga
acgcagcgaaatgcgataagtaatgtgaattgcagaattcagtgaatcatcgaatctttg
aacgcacattgcgccctgtggtattccgcagggcatgcctgttcgagcgtcagtacaaca
ctcaagcctggcttggtattgagctacgtccgcaagggccggctttaaaatcagtggcgg
cgccatctggctctcagcgtagtaatactcctcgctattgagtcccggtagatgctagcc
agcaaccccaaactttctaagtttgacctcggatcaggtagggatacccgctgaacttaa
>I06DPDB03HEEIE
agaacgcagcgaaatgcgataagtaatgtgaattgcagaattcagtgaatcatcgaatct
ttgaacgcaccttgcgctccctggtattccggggagcatgcctgtttgagtgtcatggaa
ttctcaacttctaatacttttttgtatcagaagcttggatttggaggcttgtgctggctc
taacgagtctggctcctcttaaatgaattagcgtgaatcactatggatcgcttcggtgtg
ataattatctgcgccgtggtcgtgaagtattaatcaagttctcgcttctaatcgtccttc
acgggacaattaaccctgacttttgacctcaaatcaggtaggactacccgctgaacttaa
>I06DPDB03GPNDL
cttggttctggcatcgatgaagaacgcagcgaaatgcgataagtaatgcgaattgcagaa
ttccagtgagtcatcgaatctttgaacgcacattgcgccctttggtattccgaagggcat
gcctgttcgagcgtcattatcacccctcaagcctagcttggtgttggatggtcggtcgcg
gtacccccacgacccctcctaaaagtaatgacggcggcctgttgaacccccggtacattg
agcttcttaattgagcacgtatcggttttaaaagggtggcgggaccccggtcttcttcct
ttataggaaaatttcttcaaggttgacctcggatcaggtaggaatacccgctgaacttaa
>I06DPDB03HB310
ctcttggttctggcatcgatgaagaacgcagcgaaatgcgataagtaatgcgaattgcag
aattccagtgagtcatcgaatctttgaacgcacattgcgccctttggtattccgaagggc
atgcctgttcgagcgtcattatcaccccctcaagccttgtgcttggtgttggacggtatg
gtggacccctccacccgtcctaaagacaatgacggcggcctcgcggaacccccggtacac
tgagcttcttaactgagcacgtatcggatcaagggcgcccggggcacggtcctcttctcc
tcaagggaaaattttctcaaggttgacctcggatcaggtaggaatacgcgctgaacttaa
>I06DPDB03G4G5J
agtaaccatataatacgttaaaactttcaacaacggatctcttggttctggcatcgatga
agaacgcagcgaaatgcgataagtaatgtgaattgcagaattcagtgaatcatcgaatct
ttgaacgcacattgcgccctctggtattccggggggcatgcccgttcgagcgtcattaca
accctcaagctctgcttggtgttgggcagcaccgcccggtgcgccccaaaacaagtggcg
gcgccgtctggcttcaagcgtagtaacacttctcgcttcgggaccaggcgtgctcctgcc
agcaacccccacacttcaaaggttgacctcggatcgggtagggatacccgctgaacttaa
>I06DPDB03HIJF8
aaagcaaacaagttaaaactttcaacaacggatctcttggttctggcatcgatgaagaac
gcagcgaaatgcgataagtaatgcgaattgcagaattccgtgagtcatcgaatctttgaa
cgcacattgcgcccgccagcattctggcgggcatgcctgttcgagcgtcatttcaaccct
caggccctgcctggcgttggaggactgcgcacgcagcctcccaaagcgagcggcggcggc
gccccgaaaccgaacgcagtagttttctctcgttctgggtccgggtcgttgtcctgccgg
aaaacccccatctatacaatggttgacctcgaatcaggtaggaatacccgctgaacttaa
>I06DPDB03GYPL9
tactatacaatagttaaaactttcaacaacggatctcttggttctggcatcgatgaagaa
cgcagcgaaatgcgataagtaatgtgaattgcagaattcagtgaatcatcgaatctttga
acgcacattgcgccctttggtattccgaggggcatgcctgttcgagcgtcatttcaaccc
tcaagctctgcttggtattgggctctgccgcgatggcaggccttaaaattagtggcggtg
ccgtctggctccaagcgtagtacatctctcgctctggaggcctggtggtgtcttgccaga
taaccccaattatcttctatggttgacctcggatcaggtagggatacccgctgaacttaa
>I06DPDB03GTDAC
aacggatctcttggctctcgcatcgatgaagaacgcagcgaaatgcgataagtaatgtga
attgcagaattcagtgaatcatcgaatctttgaacgcaccttgcgccctttggtattccg
aagggcatgcctgtttgagtgtcatgaaaacctcaacccctcgggttttgtaacctgggt
gggtttggacttgggtgtctgccggactttggtctggctcacctcaaatgagttagtggg
acagcgaacccatggcttgacgtaataagtttcgtctgagcctggtcgtggtgcctgctt
acaacaaccatatcttatgactctgacctcaaatcaggtagggctacccgctgaacttaa
>I06DPDB03HIPMU
gtactatataatagttaaaactttcaacaacggatctcttggttctggcatcgatgaaga
acgcagcgaaatgcgataagtaatgtgaattgcagaattcagtgaatcatcgaatctttg
aacgcacattgcgccctgtggtattccgcagggcatgcctgttcgagcgtcagtacaaca
ctcaagcctagcttggtattgaaccacgtccgcaaggaccggttttaaaatcagtggcgg
cgccatctggctctaagcgtagtaatactcctcgcttttgggtcctgatggatgctggcc
agcaacccccaactttctaagtttgacctcggatcaggtagggatacccgctgaacttaa
>I06DPDB03FT3SW
agaacgcagcgaaatgcgataagtatgatgattgcaatgcaatgcaatgctagatgcaat
cgaatcgatcttgaacgcaccttgcgctccctggtattccggggagcatgcctgtttgag
tgtcgtgaagtcatcagggtcatgatctttaattaatcatggcttggatttggaggttat
gttggctttcagtcgactcctcttaaatgtattagctcagtgtttaatgcttagagcggt
tcacggtgtgataaattatctacacttcaactaatctaagttagctggcttctaatagat
cctttgtgatcactttgtgtatttgacctcaaatcaggtaggactacccgctgaacttaa
>I06DPDB03GKM9X
gcatcgatgaagaacgcagcgaaatgcgatacgtaatgtgaattgcagattttgtgaatc
atcgaatctttgaacgcatattgcactctttggtattccgaagagtatgcttgtttcagt
atcatgaaaatctcacaattttcaatttttgttgaaaatagtggacttgggtttgcgatt
cttaccgaattgctaatctgaaatgaatttcatgaagctaacatgctttaaatctttgct
taatagttttgctttgtcaaatcttttgcatcgacctaaagtaaaaagtgaattgatttt
acgaaaattaaaatctcattttttgatctgaaatcaagtaggactacccgctgaacttaa
>I06DPDB03FQPM2
agaacgcagcgaaatgcgataagtaatgtgaattgcagaattcagtgaatcatcgaattc
atttgaacctgcacctttgccgcgtccctggtattccggggagcatgcctgttttgagtg
tcgtgaagtcatcagggtcatgatctttaattaatcatggcttggattttggaggttatg
ttggctttcagtcgactcctcttaaatgtattagctcagtgtttaatgcttagagcggtt
cacggtgtgataaattatctacacttcaactgatctaagttagctggcttctagtagatc
ctttgtgatcactttgtgtattttgacctcaaatcaggtaggactacccgctgaacttaa
>I06DPDB03G34WJ
gatgaagaacgcagcgaaatgcgataagtaatgtgaattgcagaattcagtgaatcatcg
aatctttgaacgcaccttgcgctccctggtattccggggagcatgcctgttttgagtgtc
gtgaagtcatcagggtcatgatctttaattaatcatggcttggatttggaggttatgttg
gctttcagtcgactcctcttaaatgtattagctcagtgtttaatgcttagagcggttcac
ggtgtgataaattatctacacttcaactaatctaagttagctggcttctaatagatcttc
ttgatcatccattcttgctatttgaccctcaaatcaggtaggactacccgctgaacttaa
>I06DPDB03FXKGZ
caacaacggatctcttggttctggcatcgatgaagaacgcagcgaaatgcgataagtaat
gcgaattgcagaattcagtgagtcatcgaatctttgaacgcacattgcgccctttggtat
tccgaagggcatgcctgtccgagcgtcattatcaaccatcaagcccggcttgtcgttgga
cctcccttgtcgtcgccccgccggcgccaggtccgaaagataatgacggtgtcgtgtctg
acccccgatgcaacgagcctctcccggcacgcatgggtgtgggcggaccgcgccggtcga
acccccctaatctatatcacggttgacctcggatcaggtaggaatacccgctgaacttaa
>I06DPDB03GPBB1
atcaaatgaaaactttcaacaacggatctcttggttccggcatcgatgaagaacgcagcg
aaatgcgataagtaatgtgaattgcagaattcagtgaatcatcgaatctttgaacgcaca
ttgcgccccttggtatcccgaggggcatgcctgttcgagcgtcattgaggacatcaagca
ccgcttggtcttgggcggggtctgaccgacccgcctgtaactgccagcggcacccgttcg
gtccctaggcgtagcaaaactacccgcctctggggccccgtgggtggccgtctcaagaca
ccggcctccgggccaccaaagtttgacctcggatcaggtagggatacccgctgaacttaa
>I06DPDB03FM1L2
aaattaaaactttcaacaacggatctcttggttctggcatcgatgaagaacgcagcgaaa
tgcgataagtaatgtgaattgcagaattatgtgaaccatcgaatctttgaacgcatattg
cgccctttggtattccgaagggcatgcctgtccgagcgtcattatcaaccgtcaagcccg
gcttgtcagttgggcccttgccgtcccggcggcaggcccgaaagtcagtgacggcgtcgc
gtttccgacccccgatgtagcgagctttctagcagcatcgtggcgggcggccggccccgt
ctgaacccatatcttctcaaggttgacctcggatcaggtagggatacccgctgaacttaa
>I06DPDB03GUJ9X
cgcatcgatgaagaacgcagcgaaatgcgataagtaatgtgaattgcagaattcagtgaa
tcatcgaatctttgaacgcaccttgcgctccctggtattccggggagcatgcctgtttga
gtgtcgtgaagtcatcagggtcatgatcttattaatatgctgattggtaggtattggtgc
gtttcatgttggtcgactcctcttaaatgtattagctcagtgtttaatgcttagagcggt
tcacggtgtgataaattatctacacttcaactaatctaagttagctggcttctaatagat
cctttgtgatcactttgtgtatttgacctcaaatcaggtaggactacccgctgaacttaa
>I06DPDB03G1BIY
ctttcaacaacggatctcttggttctggcatcgatgaagaacgcagcgaaatgcgataag
taatgtgaattgcagaattcagtgaatcatcgaatctttgaacgcacattgcgcccgcca
gtattctggcgggcatgcctgtccgagcgtcatttcaaccctcgaacccctccggggggt
cggcgttggggatcggccttctaccggccggccccgaaatacagtggcggtctcgccgca
gcctctcctgcgcagtagtttgcacactcgcaccgggagcgcggcgcgtccacgtccgta
aaacacccaactttctgaaatgttgacctcggatcaggtaggaatacccgctgaacttaa
>I06DPDB03GLUMO
tttcaacaacggatctcttggttctggcatcgatgaagaacgcagcgaaatgcgataagt
aatgtgaattgcagaattcagtgaatcatcgaatctttgaacgcacattgcgcccgccag
tattctggcgggcatgcctgtccgagcgtcatttcaaccctcgaacccctccggggggtc
gggcgttggggatcggccttctaccggccggccccgaaatacagtggcggtctcgccgca
gcctctcctgcgcagtagtttgcacactcgcaccgggagcgcggcgcgtccacgtccgta
aaacacccaactttctgaaatgttgacctcggatcaggtaggaatacccgctgaacttaa
>I06DPDB03GTQKB
aataagttaatacaacctttcaacaacggatctcttggctctggcatcgatgaagaacgc
agcgaaatgcgataagtaatgtgaattgcagaattcagtgaatcatcgaatctttgaacg
cacattgcgcccccttggtattcccgaggggcatgcctgttcgagcgtcattatgaccac
tcaagctttagcttggtattggggtccgcggtctcgcgccccctaaaatcagtggcggcg
ccatctggctctaagcgtagtaattttatcctcgctatagagtcctggtgggtgcttgcc
agaatcccccccaatcttatggttgacctcggatcaggtagggatacccgctgaacttaa
>I06DPDB03FRI5R
aaccaatcgttaaaactttcaacaacggatctcttggttctggcatcgatgaagaacgca
gcgaaatgcgataagatgatgattgcaatgacgcaatgtgaatcaatcgagatctttgaa
cgcacattgcgccccttggtattccgaggggcatgcctgttcgagcgtcatttcaaccct
caagctctgcttggtattgggcttggccgtcgtggccggccctaaaatcagtggcggtgc
cgtcttggctccaagcgtagtacatttctcgctccggaggcctggtggtatcttgccaga
caaccccaattatcttctatggttgacctcggatcaggtagggatacccgctgaacttaa
>I06DPDB03FXB6H
caatcgttaaaactttcaacaacggatctcttggttctggcatcgatgaagaacgcagcg
aaatgcgataagtaatgtgaattgcagaattcagtgaatcatcgaatctttgaacgcaca
ttgcgccctttggtattccgaggggcatgcctgttcgagcgtcatttcaaccctcaagct
ctgcttggtgttgggccctgccgtgccagctggctggcaggccctaaaatcagtggcggt
gcccgctggggctctaagcgtagtacacttctcgctctggaggcctggtggtgcttgcca
aacaacccccatctttcactggttgacctcggatcaggtagggatacccgctgaacttaa
>I06DPDB03GHAFN
aacgcagcgaaatgcgataaagtaatgatgaattgcaatgaattcagtgaatcatcgaat
tctttgaaccgcaccttgccgcgtccctggtattccgggggagcatgcctgtttgagtgt
cgtgaagtcatcagggtcatgatctttaattaatcatggcttggatttggaggttatgtt
ggctttcagtcgactcctcttaaatgtattagctcagtgtttaatgcttagagcggttca
cggtgtgataaattatctacacttcaactaatctaagttagctggcttctaatagatcct
ttgtgatcacatttgctgttatttaacctcaaatcaggtaggactacccgctgaacttaa
>I0F58KB04IUP6X
tgaagaacgcagcgaaatgcgataagtaatgtgaattgcagaattccgtgaatcatcgaa
tcttttgacagcacactgctgcctgcctgtgattctggcggggcatgcctgtccgagcgt
cattttctaccctcaagcacggcttgtgtgttgggtcctgtcccctccgaagactccttc
ctttggtgggggctgggcagttggggggacaggccttaaaggcagcggcggcgtcgcgtc
cgacccctaaagcgtctggggctctgtcacacgctttggagggttggccgatcggcctgc
cacacccctagatcttttatgatggacctcggatcaggtagggatacccgctgaacttaa
>I0F58KB04JCZDQ
gatgaagaacgcagcgaaatgcgataagtaatgtgaattgcagaattcagtgaatcatcg
aatctttgaacgcaccttgcgctctttggtattccgaagagcatgcctgtttgagtgttg
tgctattgataagcctcggcttgattttggacttactttgccggcttgccggctggtcct
gaatgcattagcttgaaccttgcttgcgattggtttgactcggcgtgataagtctttcgt
cgaggatcggtccttagggatcggccaagcgcttgtggggtttgctctccaatcgtcttt
ggacacacactttactgtggcttcagcctcaaatcaggtaggactacccgctgaacttaa
>I0F58KB04INL9H
ggcgttatacgcactgtaatgaatgtcaatgacctaaataataactttcagcaacggatc
tcttggctctcgcatcgatgaagaacgcagcgaaatgcgataagtaatgtgaattgcaga
tcagtgaatcatcgaatctttgaacgcaccttgcgctctccctagggaagagcatgcctg
tctgagtgccgatacatcgttggcgtcgtatgtcgccagagttgggtgttgcttttgctc
gccttaattgcagtagtgtgatcccctacccagcgtgataagtcatcgctaggaaaagga
ctgcgctcctaatactaccgactaggcatcagatcaggtaggactacccgctgaacttaa
>I0F58KB04ITN2R
ctcttggttctggcatcgatgaagaacgcagcgaaatgcgataagtaatgtgaattgcag
aattccagtgaatcatcgaatctttgaacgcacattgcgcccattagtattctagtgggc
atgcctattcgagcgtcatttcaaccctcaaggccctggcttggtgttggaggttttcgg
tactttaaagaactgaaacctctgaaaagaattggcggtgctcgtcagtgctccctacgt
agtaaattttaatttcgtttggacgctggcggtgctttgcttgcctaagttacggccctt
tacaaggcctaattttacatggttgacctcggattaggtagggatacccgctgaacttaa
>I0F58KB04JSYK2
cgataagtaatgtgaattgcagaattcagtgaatcatcgaatctttgaacgcaccttgcg
ctccttggtattccgaggagcatgcctgtttgagtgtcgtgaacttctcagacctgactg
gttttacctggcagggatggattgtggaggtgttgccgtgtccgctgtgatgtcggctcc
tcttgaatgcattagctggttccctcccctggcgaggaggacgacctgtcggtgtgataa
atatctgcgccgtcgtggtgtcctcgttacttgcaaggctggtttgggtggctgccaaat
gtctacggacgcaatgaaaattctgacctcaaatcaggtaggactacccgctgaacttaa
>I0F58KB04JOBXS
acgcagcgaaatgcgataagtaatgtgaattgcagaattcagtgaatcatcgaatctttg
aacgcaccttgcgctctttggtattccgaagagcatgcctgtttgagtgttgtgctattc
ataagcctcggcttgattttggactttcattttgccggcctcgccggctggtcctgaatg
cattagcttgaacctcgcttgcgaacggtttgactcggcgtgataagtatccttcgtcga
ggaacggtccttcacgggaccggccgatcacttgtgtgggtttgctttccaaccgtctta
ggacacacacttcattgtggcttcagcctcaaatcaggtaggactacccgctgaacttaa
>I0F58KB04IXZ9P
cgatgaagaacgcagcgaaatgcgataagtaatgtgaattgcagaattccgtgaatcatc
gaatcttttgaacgctacatgccgccctgctgttcatgcggggcatgcctgtccgagcgt
cattttctaccctcaagcacggcttgtgtgttgggtcctgtcccctccgaagaactcctt
cctttggctgggggctgggcagttggggggacaggccttaaaggcagcggcggcgtcgcg
tccgaccctaaagcgtctggggctctgtcacacgctttggagggttggccgatcggcttg
ccacaccctagatcttttatgatggacctcggatcaggtagggatacccgctgaacttaa
>I0F58KB04J42K7
tccgagtcatacggatgagttaaaactttcaacaacggatctcttggttctggcatcgat
gaagaacgcggcgaaatgcgataagtaatgtgaattgcagaattcagtgaatcatcgaat
ctttgaacgcacattgcgcccgccggcattccggcgggcatgcctgttcgagcgtcattc
aacctcacgcccgcctggtgttgggcaccgctgccgcgggccccaaagtcagtggcgggc
acggcccggacccgagcgtagtaacatacctcgctgagggctccggccgcgctccggccg
taaaacgacctactacagaaggttgacctcggatcaggtaggaatacccgctgaacttaa
>I0F58KB04IMXIX
catcgatgaagaacgcagcgaaatgcgataagtaatgtgaattgcagaattcagtgaatc
atcgaatctttgaacgcaccttgcgctctttggtattccgaagagcatgcctgtttgagt
gttgtgctattgataagcctcggcttgattttggacttactttgccggcttgccggctgg
tcctgaatgcattagcttgaaccttgcttgcgattggtttgactcggcgtgataagtctt
tcgtcgaggatcgctcgttaggatcaggcagtgctgcgggtttgctctcgaatcgtcttc
ggacacacactttactgtggcttcagcctcaaatcaggtaggactacccgctgaacttaa
>I0F58KB04JVWEP
aatgtgataagtaatgtgaattgcagaattcagtgaatcatcgaatctttgaacgcacct
tgcgctctctggtattccggagagcatgtctgtttgagtgtcatgaactcttcaacacac
cggttcctagctggaccaggagcgtgtttggattttgagtgttgctattcagttagctcg
ttcgtaatacattagcatcttaatttcgtaatcggattgactcggcgtaatagactattc
gctgaggacaccagactgtgttgtttggtggccgagacatggaaaaagggacgcttcaaa
cccttgcaagtcattctaagattagacctcagatcaggcaggactacccgctgaacttaa
>I0F58KB04ITB1N
attgtcgcgcaagcgatcataaccaaaatataactttcagcaacggatctcttggttctg
gcatcgatgaagaacgcggcgaaatgcgataagtaatgtgaattgcagaattcagtgaat
catcgaatctttgaacgcacattgcgccgccggcattccggcggcatgcctgttcgagcg
tcattcacctcagccgctgtgttgggcaccgctgccgcgggcccccaaagtcagtggcgg
gcacggccggacccgagcgtagtaacatacctcgctgagggctccggccgcgctccggcc
gtaaacgacctactacagaaggttgacctcggatcaggtaggaatacccgctgaacttaa
>I0F58KB04I7DPZ
agtactatttaatagttaaaactttcaacaacggatctcttggttctggcatcgatgaag
aacgcagcgaaatgcgataagtaatgtgaattgcagaattcagtgaatcatcgaatcttt
gaacgcacattgcgccctgtggtattccgcagggcatgcctgttcgagcgtcatttagac
cactcacgcctggcgtggtattgggacacgcggttccgcggtccttaaaatcagtggcgg
cgccggtaggccctaagcgtagtaaatctcctcgctatagggtcctctcggtggctcgcc
agaatcccccaacttcttaaggttgacctcggatcaggtagggatacccgctgaacttaa
>I0F58KB04IQ7LI
ccggcatcgatgaagaacgcagcgaaatgcgataagtaatgtgaattgcagaattccgtg
aatcatcgaatctttgaacgcacattgcgccctctggtattccggggggcatgcctgtcc
gagcgtcattttctaccctcaagcacggcttgtgtgttgggtcctgtccctccgaaagct
ccctttcttggggggctggcagttggggggacaggccttaaaggcagcggcggcgtcgcg
tccgaccctaaagcgtctggggctctgtcacacgctttggagggttggccgatcggcctg
ccacaccctagatcttttatgatggacctcggatcaggtagggatacccgctgaacttaa
>I0F58KB04IFSY2
ttgaatgtctagttattcttaacaaacataactttcagcaacggatctcttggctctcgc
atcgatgaagaacgcagcgaaatgcgataagtaatgtgaattgcagaattgtgaatcatc
gaatctttgaacgcaccttgcgcccatgggggcatgccagtttgagagcatcaacctact
cggcaggcagatttgcctggcggacttgagcgctgccgacggctcgctctgattgcatta
gcggccaatgcctgcaacgacgtgataagtatttcgtctgagcaggagctacgttgcttc
taaccgtcttcggaccctaatgctatgcatcaaggtggtaggattacccgctgaacttaa
>I0F58KB04IZXGM
atgaagaacgcagcgaaatgcgataagtaatgtgaattgcagaattcagtgaatcatcga
atctttgaacgcaccttgcgctccctggtattccggggagcacgcccgtttgagtgtcgt
gtaattctcaacccatacgtccttgtggtggatgggcttggatttggaggttattattgc
tggctcctagcagtcggctcctcttgaatgcattagcttgattccgtgcggatcggctct
cggtgtgataattgtctacgccgtgaccgtgaagcgtttggcgagcttctagtcgtcctt
cgaggacaatcttacctgacatctgacctcaaatcgggcgggactacccgctgaacttaa
>I0F58KB04J029D
gaaatgtgataagtaatgtgaattgcagaattcagtgaatcatcgaatctttgaacgcac
cttgcgctctctggtattccggagagcatgtctgtttgagtgtcatgaactcttcaacac
accggttcctagctgaactggcgcgtgtttggattctgagtgttgctattcagttagctc
actcgtaatatattagcatctcaatttcgtaatcggattgactcggcgtaatagactatt
cgctgaggacaccagaccgtgttgtttggtggccgagaaatggaaaagggacgcttcgaa
cccttgcaagtcattctaagattagacctcagatcaggcaggactacccgctgaacttaa
>I0F58KB04JAAFU
gaagaacgcagcgaaatgcgataagtaatgtgaattgcagaattcagtgaatcatcgaat
ctttgaacgcaccttgcgctctttggtattccgaagagcatgcctgtttgagtgttgtgc
tgttgctaagcctcggcttgattttggacttagttttgccggctttggctggctggtcct
gaatgcattagcttggaccttgcttgtgattggtttgactcggcgtgataagtctttcgt
cgaggatcggtcccttgggatcggccaagtgcttgcggggtttgctctcgaatcgtcttc
ggacacacactttactgtggcttcagcctcaaatcaggtaggactacccgctgaacttaa
>I0F58KB04IFV7N
gcgatcgtaatcaaaatataactttcagcaacggatctcttggctctcgcatcgatgaag
aacgcagcgaaatgcgataagtaatgtgaattgcagaattcagtgaatcatcgaatcttt
gaacgcacattgcgccccttggcactccgaggggcatgcctgttcgagcgtcatttcacc
cttcaagcctggcttggtattgggcgccgcggcctccgcgcgcctcaaagtcctgccggc
cgggtcgtgtccccccgtagcgttgtggattaaaacgttcgctaatcggggcggcgcggc
ctcgccgtaaaacttctcaaggttgacctcggatcaggtagggatacccgctgaacttaa
>I0F58KB04I3X6S
aaactttcaacaacggatctcttggttctggcatcgatgaagaacgcagcgaaatgcgat
aagtaatgcgaattgcagaatttccgtgagtcatcgaatctttgaacgcacattgcgccc
actggtattccggtgggcatgcctgttcgagcgtcattatcctccctcaaaccccgggtt
tggtgttggactcaagttgtgtgaacaactggtctcaaagacaatgacggcgtccgtggg
accctcggtgcaacgagcttttaggagcacgcatcgagttgcaaggaccttccgggccgg
tctcctttaccattttacaaggttgacctcggatcaggtaggaatacccgctgaacttaa
>I0F58KB04IF5MO
caaatgaaaactttcaacaacggatctcttggttccggcatcgatgaagaacgcagcgaa
atgcgataagtaatgtgaattgcagaattcagtgaatcatcgaatctttgaacgcacatt
gcgccccttggtatcccgaggggcatgcctgttcgagcgtcatttaggacatcaagccag
gcttggtcttgggcgcggtctgaccgacccgcctgtaactgttagcggcaaccgttcggt
ccttaggcgtagcaaaaactatccgtctctggggcctgcggggtggctgtctcaagactc
tggccctctgggccactaaagtttgacctcggatcaggtagggatacccgctgaacttaa
>I0F58KB04JSDV6
agcgatcgtaatcaaaatataactttcagcaacggatctcttggctctcgcatcgatgaa
gaacgcagcgaaatgcgataagtaatgtgaattgcagaattcagtgaatcatcgaatctt
tgaacgcacattgcgccctgtggtattccgcagggcatgcctgttcgagcgtcatttaga
ccactcacgcctggcgtggtattgggacacgcggttccgcggtccttaaaatcagtggcg
gcgccggtaggccctaagcgtagtaaatctcctcgctatagggtcctctcggtggctcgc
cagaatccccaacttcttaaggttgacctcggatcaggtagggatacccgctgaacttaa
>I0F58KB04IUX1N
tcgatgaagaacgcagcgaaatgcgataagtatgatgattgactgacgaatcgaatcgtg
aatcatcgaatctttgaacgcacattgcgccctctggtattccggggggcatgcctgtcc
gagcgtcattttctaccctcaagcacggcttgtgtgttgggtcctgtccctccgagaagc
tccctttcttggggggctggcagttgggggacaggccttaaaggcagcggcggcgtcgcg
tccgaccctaaagcgtctggggctctgtcacacgctttggagggttggccgatcggcctg
ccacaccctagatcttttatgatggacctcggatcaggtagggatacccgctgaacttaa
>I0F58KB04I1VZV
ggcgttatatgcactgtcgtgaatgaacttgacgcaaataataactttcagcaacggatc
tcttggctctcgcatcgatgaagaacgcagcgaaatgcgataagtaatgtgaattgcaga
tcagtgaatcatcgaatctttgaacgcaccttgcgctctccctagggaagagcatgcctg
tctgagtgccgatacatcgttggcggcgtctgtcgccagagttgggtgttgcttttgctc
gccttaattgcagtagtgtgctcccctacccagcgtgataagtcatcgctagggaaagga
ctgcgctcctaacactatcgactaggcatcagatcaggtaggactacccgctgaacttaa
>I0F58KB04JSP4R
gttatctatacactgtgacgaatgacattgacgaataaataactttcagcaacggatctc
ttggctctcgcatcgatgaagaacgcagcgaaatgcgataagtaatgtgaattgcagatc
agtgaatcatcgaatctttgaacgcaccttgcgctctccctagggaagagtatgcctgtc
tgagtgccgatacatcgttggtgtcagtgatgacgccagacttgggcgctgcgtatgctc
gcctcaattgcagtagtgtggtctcgtactcggcgtgataagtcatcgctgggaaaagga
ctgtgctccgaacatcatcgactaggcatcagatcaggtaggactacccgctgaacttaa
>I0F58KB04JH28S
gaaatgcgataagtaatgtgaattgcagaattcagtgaatcatcgaatctttgaacgcac
cttgcgctccttggtattccgaggagcatgcctgtttgagtgttgtgctgtgcctgccgg
ttcccttcgcgggtgaacatggcgacttggacgctttgccggcttcggtcggctcgtcct
gaatgcatcagctggacctcattcgctcggttcgactcggcgtgataaacatctcgtcgt
cgaggacaaccccgtcaaacgggtggccggcgcggatgaggcttcggctctccaaccgtc
ttcggacaatttacttttggcttcagcctcaaatcaggtaggactacccgctgaacttaa
>I0F58KB04I4HE9
gcgaaatgcgataagtaatgtgaattgcagaattcagtgaatcatcgaatctttgaacgc
accttgcgctcctgggctattcctaggagcatgcctgtttgagtgtcttgaaatcatcaa
ccccagttggatttgaaatttgactggtggcttggacttgggggtttgctggccgttttg
attcggtctggctcctcttgaatgcattagcttggacttgttcctatggcttcatggcgt
gataactatctacgctttgtactgtcctgtggaataactatgagtctagcttctaactgt
cctctggacaatctttcaatctttgacctcaaatcaggtaggactacccgctgaacttaa
>I0F58KB04I3M1G
gttccggcatcgatgaagaacgcagcgaaatgcgataagtaatgtgaattgcagaattcc
gtgaatcatcgaatctttgaacgcacattgcgcctctggtatcgggggcatgcctgtccg
agcgtcattttctaccctcaagcacggcttgtgtgttgggtcctgtccctccagaagcct
tcctttgcttgggggctggcagttggggggacaggccttaaaggcagcggcggcgtcgcg
tccgaccctaaagcgtctggggctctgtcacacgctttggagggttggccgatcggcctg
ccacaccctagatcttttatgatggacctcggatcaggtagggatacccgctgaacttaa
>I0F58KB04JLBMG
taagtcaaaactttcaacaatggatctcttggttctggcatcgatgaagaacgcagcgaa
atgcgataagtaatgtgaattgcagaattccagtgaatcatcgaatctttgaacgcacat
tgcgcccattagtattctagtgggcatgcctgttcgagcgtcatttcaaccctcaagcct
agcttggtgttggggatgttttacctggtaaaacgccccgaaaaatattggcggtgctcg
tcggtactccatgcgcagtaattttcaatttcgtatgggtgcctgcggtgctatgcttgc
cactacaaactatttttaatggttgacctcggatcaggtaggaatacccgctgaacttaa
>I0F58KB04H7NL6
actttcaacaacggatctcttggttctggcatcgatgaagaacgcagcgaaatgcgataa
gtagtgtgaattgcagaattcagtgaatcatcgaatctttgaacgcacattgcgcccgcc
agctattctggcgggcatgcctgttcgagcgtcatttcaaccctcaagccccagcggctt
ggtgttggcgcgcggccggacccagtgcccggccgccgccgaaatgcaggggcggtcgcc
tcgcggcaaccattacgcagtagtaacatctcgtaactgggacgcggagcggccacgcct
aacaaactccattttcttagagttgacctcggatcaggtagggatacccgctgaacttaa
>I0F58KB04JDB0W
aattgaagaaacggcaacgaatcgaactgcaataagtaatgtgaattgcagaattccgtg
gatcatcgaatctttgaacgcacattgcgccctctggtattccggggggcatgcctgtcc
gagcgtcattttctaccctcaagcacggcttgtgtgttgggtcctgtccctccgaaagct
ccctttcttggggggctggcagttggggggacaggccttaaaggcagcggcggcgtcgcg
tccgaccctaaagcgtctggggctctgtcacacgctttggagggttggccgatcggcctg
ccacaccctagatcttttatgatggacctcggatcaggtagggatacccgctgaacttaa
>I0F58KB04I4RZY
gcgataagtaatgtgaattgcagaattacgtgagtcatcgaatctttgaacgcacattgc
gccctttcggtattccgaacgggcatgcctgttcgagcgtcattatcacccctcaagcct
tcggcttggtgttggactgtctaagaccgcggccctgtgggcttcggtcggtccgaaaga
taatggcgacgtccggtcgggacctcgatacactgagctcgtttgtttctacaacagcac
gtatcgcagcggccgccgggcttggtcgtctctccacctcgcgtcgagcggggacggtta
cacgtctcctctcgcatcaaggttgacctcggatcaggtaggaatacccgctgaacttaa
>I0F58KB04JSW2T
ttggttctggcatcgatgaagaacgcagcgaaatgcgataagtaatgcgaattgcagaat
tctcgtgagtcatcgaatctttgaacgcacattgcgccctttggtattccgaagggcatg
cctgttcgagcgtcattttcacccctcaagccccggcttggtgttggacggtctcggtcc
ggggacccatccaaaccccctggacccctcccaaagacaatgacggcgggctgttgaacc
cccggtacactgagcatcttcacggagcacgtaccggtctcaagggtcgacggcacccgg
tctatacctatatttttcaaggttgacctcggatcaggtaggaatacccgctgaacttaa
>I0F58KB04IQ2AA
tgcagaatccagtgaatcatcgaatctttgaacgcaccttgcaccccttggcattccgag
gggtacgcctgtttgagtgtcgtgaattcctccactcgaccgctttgctgcgtgtcgggc
tgggacgttgggggtgttttgcaggtcccctttcgaggtctgctccccttgaatgcatta
gtgaggttcggcgctcggcctcgacgtgataaagtctatctacgtcgtgtccggtgcttt
gtttgtcctggtcagccagggaaaacgggactttgcttccaaccgtcttcggacaaccgt
gcgcttgcgcacaccttcgaactcgacctcagatcaggtgggactacccgctgaacttaa
>I0F58KB04H3U8W
agttatacaaatgagtcaaaactttcaacaacggatctcttggttctggcatcgatgaag
aacgcggcgaaatgcgataagtaatgtgaattgcagaattcagtgaatcatcgaatcttt
gaacgcacattgcgcccgccggtattccggcgggcatgcctgttcgagcgtcatttcaac
cctcaggccccgcctggtgttggggcaccgctgccgcgggcccccaaagtcagtggcggg
cacggcccggacccgagcgtagtaacacaactcgctaggggctccggccgcgctccggcc
gtaaaaccaccactacagaaggttgacctcgaatcaggtaggaatacccgctgaacttaa
>I0F58KB04ITCF0
ctttcaacaacggatctattggctctcgcatcgatgaagaacgcagcgaaatgcgataag
taatgtgaattgcagaattcagtgaatcatcgaatctttgaacgcaccttgcgccttttg
gtattccgaaaggcatgcctgtttgagtgtcgtgaaacctcaaccccctcgggttttatc
ccccggggccggttggacttgggcgtctgccgtctgggctcgcctcaaatgtgttagctg
gattgggtcctccgactcgacgtaataagtttcgtcccgtccccggtccgcgtccgctca
caacccccccatactcttacttctgacctcaaatcaggtagggctacccgctgaacttaa
>I0F58KB04I9H40
tcttggttctggcatcgatgaagaacgcagcgaaatgcgataagtaatgcgaattgcaga
attccagtgagtcatcgaatctttgaacgcacattgcgccctttggcattccgaagggca
tgcctgttcgagcgtcattatcacctctcaagccccctgggtttggccttggacggctgg
tcgggcgacgcccgacccctcctaaagacaacgacggcggctttgtctgacccccggtac
actgagcttcttaaccgagcacgtgccggaacgagggtcggcgggccacggtcttctccc
ctcacggggaaattttctcaggttgacctcggatcaggtagggatacccgctgaacttaa
>I0F58KB04JC3K1
cgaaatgcgataagtaatgtgaattgcagaattcagtgaatcatcgaatctttgaacgca
ccttgcgccctttggtattccgaagggcatgcctgtttgagtgtcattaaattatcaacc
ttgctcgcttttaccggcttgagttaggcttggatgtgagggcttgctggcttccttcag
tggatggtctgctccctttaaatgcattagtgggatctcttgtggaccgtcacttggtgt
gataattatctatgccatcttgactttgaagcaaaatctatgggaacccgctcataaccg
tcttcggacaatctttgacattttgacctcaaatcaggtaggactacccgctgaacttaa
>I0F58KB04JWFOS
aacggatctcttggttctggcatcgatgaagaacgcagcgaaatgcgataagtaatgcga
attgcagaatttccgtgagtcatcgaatctttgaacgcacattgcgcccttggtattccg
aggggcatgcctgttcgagcgtcattatcacccctcaaacctcgggtttggtgttggatc
ggagtcgtctggcgacgggcgactggtcccaaagataatggcggcgtccgtgggaccctc
gatgcaacgagcttttctgaagcacgcgtcgattcgggacaccacgagcacccgtctctg
cccttttaacttttttttaaggttgacctcggatcaggtaggaatacccgctgaacttaa
>I0F58KB04IUTT0
caacaacggatctcttggttctggcatcgatgaagaacgcagcgaaatgcgataagtaat
gcgaattgcagaattcagtgagtcatcgaatctttgaacgcacattgcgccctttggtat
tccgaagggcatgcctgttcgagcgtcattatcaacccctcaagctccgggcttggtctt
gggccgacgcggtggtgcggcgacgcccaccgggccccaaaggcagtgacggcgtccgtt
ggaccctcggtacattgagctttctggagcacgtaccgccagtggttcacgggagcgagt
ctcacccacatattttctcaggttgacctcgaatcaggtagggatacccgctgaacttaa
>I0F58KB04J1D1S
aatgtctgaatacacaaaacataactttcagcaacggatctcttggctctcgcgtcgatg
aagaacgcagcgaaatgcgataagtaatgtgaattgcagatcagtgaatcatcgaatctt
tgaacgcaccttgcgctctccttcgggaagagcatgcctgtctgagtgccgtctcttact
tggtcttgctcgcgcatgaccaaagctgggtgttgcatttgctcgccttaattgcagtag
tgccaggattgcctaacgagcgtgataagatcatcgcgagtgaaggcgtcgcgggctcct
aacggtcgttgacatttgtaagtaggcatcagatcaggtaggactacccgctgaacttaa
>I0F58KB04I5L5R
cgataagtaatgtgaattgcagaattcagtgaatcatcgaatctttgaacgcaccttgcg
ctccttggtattccgaggagcatgcctgtttgagtgtcgcgaatctttcaagtctcccct
cttctttgagtggggcttggccttgggggttgatgtcgtctcatctgggacggctcccct
ggaatgcattagctcgaggttggcctgtcggcggttcacggcgtgataagaaaatgtcct
tcacgttacgtcctggtaatgccgtcgtcgtgccctgtggccttggctcctaaatgtctc
ttttgggacgtcgcttttgaatctgacctcaaatcaggcaggactacccgctgaacttaa
>I0F58KB04JSABP
ctggcatcgatgaagaacgcagcgaaatgcgataagtaatgcgaattgcagaattccagt
gagtcatcgaatctttgaacgcacattgcgccctttggtattccgaagggcatgcctgtt
cgagcgtcattatcacccctcaagcccccgggtttggttttggacggtctggtttcgggg
cggatgtttcatcccctagaaacccctcctaaagacaatgacggcgggctgatagcaccc
ccggtacactgagcttcttaactgagcacgtatcggatccagggtcgatcggcacccggt
cttacctataaattttttcaggttgacctcggatcaggtaggaatacccgctgaacttaa
>I0F58KB04ICQFU
aactttcaacaacggatctcttggttctggcatcgatgaagaacgcagcgaaatgcgata
agtaatgcgaatcgcagaattcagtgagtcatcgaatctttgaacgcacattgcgccctt
tggtattctgaagggcatgcctgtccgagcgtcattatcaaccatcacgcctggcgtgtc
gttggatctcttgtcgtcgccccgccggcgacaggtccgaaagataatgacggtgtcgtg
tctgacccccgatgcaacgagcctctcccggcacgcatgggtaagggcggaccgcgccgg
tcgaaccccatatttctcaaggttgacctcggatcaggtaggaatacccgctgaacttaa
>I0F58KB04IWOI4
actttcaacaacggatctcttggctctcgcatcgatgaagaacgcagcgaaatgcgataa
gtaatgtgaattgcagaattcagtgaatcatcgaatctttgaacgcaccttgcgcccttt
ggtattccgaagggcatgcctgtttgagtgtcatgtggactcaatcccccggggtttgtt
ctccgggacgattggacttgggcgctgccgcgagcggctcgccttaaacgtgttagcggc
gaggccgttcactttgtcaggcgtaataagtttcgtctgcggtggacggaggacccgctc
ccaaccccccatctttttgactctgacctcaaatcaggtaggactacccgccgaacttaa
>I0F58KB04IH34W
gtcgcgcaagcgatcataaccaaaatataactttcagcaacggatctcttggctctcgca
tcgatgaagaacgcagcgaaatgcgataagtaatgtgaattgcagaattcagtgaatcat
cgagttttgaacgcacactgcgccccttggtattccgggggcatgcccgttcgagcgtca
tttcaccaatcaagcctggcttggtgttgggccccggggtgacccgggcctcaaagtctt
cggctggaaagctctgatctcagcgtcgtggttaaacattcgcgaagaaaagagttgact
gcgccgttaaaattacacaaggttgacctcggatcgggtaggaatacccgctgaacttaa
>I0F58KB04JWKB5
gaagaacgcagcgaaatgcgatacgtaatgtgaattgcagaattcagtgaatcatcgaat
ctttgaacgcaccttgcactctttggtattccgaagagtatgtctgtttgagtgttgcga
cacaagcggcctccctgtttcttacgagatgggcgtgggaccggatcgtggccgctgccg
gactctcagagaccggctcggctgaaattcatgagcgaccacattgaatacagtgacggt
ttgactcggcgtaataatcatatctcgctgaggacgtcgcataattcaaataggcgcttc
cgatgcaattaattttaaaggttaaacctcaaatcagataggactacccgctgaacttaa
>I0F58KB04JXVY5
aatgatgtaaatcgttaaaactttcaacaacggatctcttggttccggcatcgatgaaga
acgcagcgaaatgcgataagtaatgtgaattgcagaattcagtgaatcatcgaatctttg
aacgcacattgcgcccgccggcattccggcgggcatgcctgttcgagcgtcatttcaacc
ctcaggccccgcctggtgttggggcaccgctgccgcgggcccccaaagtcagtggcgggc
acggcccggacccgagcgtagtaacatacctcgctaggggctccggccgcgctccggccg
taaaacgacctactacagaaggttgacctcggatcaggtaggaatacccgctgaacttaa
>I0F58KB04IBLPJ
gaagaacgcagcgaaatgcgataagtaatgtgaattgcagaattccgtgaatcatcgaat
ctttgaacgcacattgcgccctctggtattccggggggcatgcctgtccgagcgtcattt
tctaccctcgagcacggcttgtgtgttgggtcctgtccctccgaaagctccctttcttgg
ggggctggcagttggggggacaggccttaaaggcagcggcggcgtcgcgtccgaccctaa
agcgtctggggctctgtcacacgctttggagggttggccgatcggcctgccacaccctag
atcttttatgatgggaccctccgggatctacgtagggtaggatccagccactgaacttaa
>I0F58KB04J1N93
gtctgtatacacaaaaaaataactttcagcaacggatctcttggctctcgcatcgatgaa
gaacgcagcgaaatgcgataagtaatgtgaattgcagatcagtgaatcatcgaatctttg
aacgcaccttgcgctctccttcgggaagagcatgcctgtctgagtgccgtctcttacttg
gtcttgcgcacgcatgaccagacttgggtgttgcatttgctcgccttaattgcagtagtg
tggtcttaggaccgaagagcgtgataagatcatcgctcgaggtcttgggaccgggctcca
aaccgtcgttgacaattgtaagtaggcatcagatcaggtaggactacccgctgaacttaa
>I0F58KB04JE7OJ
caaaatataactttcagcaacggatctcttggctctcgcatcgatgaagaacgcagcgaa
atgcgataagtaatgtgaattgcagaattcagtgaatcatcgaatctttgaacgcacctt
gcgctctttggtattccgaagggcatgcctgtccgagcgtcattatcaaccgtcaagccc
ggcttgtcagttggcccttgccgtcccggcggcaggcccgaaagtcagtgacggcgtcgc
gtttccgacccccgatgtagcgagctttctagcagcatcgtggcgggcggccggccccgt
ctgaacccatatcttctcaaggttgacctcggatcaggtagggatacccgctgaacttaa
>I0F58KB04IDP9R
aagaacgcagcgaaatgcgataagtaatgtgaattgcagaattccgtgaatcatcgaatc
tttgaacgcacattgcgccctctggtattccggggggcatgcctgtccgagcgtcatttt
ctaccctcaagcacggcttgtgtgttgggtcctgtccctccgaaagctccctttcttggg
ggggctggcagttggggggacaggccttaaaggcagcggcggcggtcgcggtccggtacc
ctgaaaccgcaagtctgggctggctcgtcacacgctttggagggttggccgatcggcctg
ccacaccctagatcttttatgatggacctcggatcaggtagggatacccgctgaacttaa
>I0F58KB04JXGPA
tcgttaaaactttcaacaacggatctcttggttccggcatcgatgaagaacgcagcgaaa
tgcgataagtaatgtgaattgcagaattccgtgaatcatcgaatctttgaacgcacattg
cgccctctggtattccggggggcatgcctgtccgagcgtcattttctaccctcaagcacg
gcttgtgtgttgggtgtggtaccccccggggacctgcccgaaaggcagcggcgacgtccg
tctggtcctcgagcgtatggggctttgtcactcgctcgggaaggcacctgcggggttggt
caccaccatattttaccacggttgacctcggatcaggtaggagttacccgctgaacttaa
>I0F58KB04I0U9L
gaattgcagaattcagtgaatcatcgaatctttgaacgcaccttgcgctctctggtattc
cggagagcatgcctgtttgagtgtcatgaactcttcaacccaccagttccttgtgaaccg
gctggtgtttggattctgagcgttgctggtctggcctctagtgggccgagacgaagctcg
ttcgtaatacattagcaactcaatttcgaacattcggattgactcggcgtaatagactat
tcgctgaggacactagcttgtctagtggccgaatttcgaggtagaagcttctaactcata
tttgaagtcaaattcttaagattagacctcagatcaggcaggattacccgctgaacttaa
>I0F58KB04IDCCA
cagcgaaatgtgataagtaatgtgaattgcagaattcagtgaatcatacgaatctttgaa
cgcaccttgcgctctctggtattccggagagcatgcctgtttgagtgtcatgaactcttc
aacccaccggttccttgttgaactgctgtggtgtttggattttgaacgctgctatgtaat
tagctcgctcgtaatacattagcatctcaatttcgtaatcggattgactcagcgtaatag
actattcgctgaggacactttttcagagtggccgagacatgaaaagttagaagcttacca
accattagtcattcttaaggttagacctcagatgcagcgggattacccgctgaactttaa
>I0F58KB04IICUO
atgtaaatcgttaaaactttcaacaacggatctcttggttccggcatcgatgaagaacgc
agcgaaatgcgataagtaatgtgaattgcagaattccgtgaatcatcgaatctttgaacg
cacattgcgccccttggtattccgaggggcatgcctgttcgagcgtcatttaaacaatca
agcacagcttggtcttgggtgtggtcttgggacctcccgtaactggttggcggcaccgtc
cagctcttaagcgtagcagaaatttcgcttggggagcttcggcagggggcccgccaggta
aactctttttatctcaaaaagtttgacctcggatcaggtagggatacccgctgaacttaa
>I0F58KB04I7KXE
ggcatcgatgaagaacgcagcgaaatgcgataagtaatgtgaattgcagaatcgtctcga
atcatcgaatctttgaacgcactactgcctgccctggtattccggggggcatgcctgtcc
gagcgtcattttctaccctcaagcacggcttgtgtgttgggtcctgtccctccgaaagct
ccctttcttggggggctggcagttggggggacaggccttaaaggcagcggcggcgtcgcg
tccgaccctaaagcgtctggggctctgtcacacgctttggagggttggccgatcggcctg
ccacaccctagatcttttatgatggacctcggatcaggtagggatacccgctgaacttaa
>I0F58KB04IMLJJ
actttcaacaacggatctcttggctctcgcatcgatgaagaacgcagcgaaatgcgataa
gtaatgtgaattgcagaattcagtgaatcatcgaatctttgaacgcaccttgcgccctct
ggtattccggagagcatgcctgtttgagtgtcatgtaaacctcaaccccccgggtttctt
tgcccggggacggttggacttgggcgtctgccgcgcacggctcgccttaaatgtgttagt
gggacgctgcccgtgtcttagagcgtaataagtttcgctcgatggcctggccggcccgct
gccaaccccatactcttttgatctgacctcaaatcaggtaggactacccgctgaacttaa
>I0F58KB04IAKIK
ggttctcgcatcgatgaagaacgcagcaaaatgcgataagtattgtgaattgcaggattt
tgtgaatcatcgaattttttgaacgcacattgcaccttctggtattccggagggtatacc
tgtttgagcgtcatttatatactcaaaacttacagttttggttttggacgatatctagct
gatagatttgtctgaaatatagtggtaaccgtcactgaatggatatgcgttgatccaatg
ctattaagttaatttcgttggtgattcgtattgtctgtttgtgattttttggtttcctta
actattagaatttttttaaattttgacctcaaatcaggcaggagtacccgctgaacttaa
>I0F58KB04IHEYM
aaaactttcaacaacggatctcttggttctggcatcgatgaagaacgcagcgaaatgcga
taagtaatgcgaattgcagaattccgtgagtcatcgaatctttgaacgcacattgcgccc
tttggtattccgaagggcatgcctgttcgagcgtcattatcacccctcaagcccggcttg
gtgttggatctcgggccccgtcaccggggccggtcccaaagataatggcaggtcggtcgc
gacctcggtacactgagcttcacaagagcacgtgccgtacgggcgtcgacgggcctggtc
tccccctagaatttttctcaggttgacctcggatcaggtaggaatacccgctgaacttaa
>I0F58KB04JMW7B
aacggatctcttggttctggcatcgatgaagaacgcagcgaaatgcgataagtaatgcga
attgcagaattccagtgagtcatcgaatctttgaacgcacattgcgccctttggcattcc
gaagggcatgcctgttcgagcgtcattatcagccctcaagccccgtgcttggtgttggac
gacttggtcgagtttgctcccgacccgtcccaaagacaatgacggcggttgatggtcccc
ccggcacactgagcttttataagcacgtgttggataagggtgtctcagccccggtctcct
ccttcaatggaaaatttcaaggttgacctcggatcaggtaggaatacgcgctgaacttaa
>I0F58KB04ITORM
aactttcaacaacggatctctaggctctcgcatcgatgaagaacgcagcgaaatgcgata
agtaatgtgaattgcagaattcagtgaatcatcgaatctttgaacgcaccttgcaccttt
tggtattccgaaaggtatgcctgtttgagtgtcttgaatcatcacttcaaagagttttct
ttgaatgtggatttgggcgtttgccatttggctcgccttgaatgtcttagtgggtcaacc
caagctaggtgtaataagtttcatctagtgcaagtgtcgcccgcttccaaccggcaaggc
ttcggcctgcatttttcatgactagacctcaaatcaggtaggactacccgctgaacttaa
>I0F58KB04I3IMM
gatctcttggttctggcatcgatgaagaacgcagcgaaatgcgataagtaatgcgaattg
cagaattccagtgagtcatcgaatctttgaacgcacattgcgccctttggtattccgaag
ggcatgcctgttcgagcgtcattatcacccctcaagccccccgggtttggtgttggacgg
cctggtcaggcgactgacccctcctaaagacaatgacggcggcctcgtgggacccccggt
acactgagctccttaactgggcacgtatcggatcaacgggtcttgggggccacggtcgga
aacctattatattttctcaaggttgacctcggatcaggtagggatacccgctgaacttaa
>I0F58KB04I6CHR
atacaactttcagcaacggatctcttggctctcgcatcgatgaagaacgcagcgaaatgc
gataagtaatgtgaattgcagaattcagtgaatcatcgaatctttgaacgcaccttgcac
ctcgtggcttaccacggggtacgcccgttcgagcgtcacgttaacctcactcttcgagtg
gacctgggcgctgccgtagaggctcgcccgaaatgcattagcgagggtcgactccccacc
tctggcgtgatatttactttctcgtcgagtaaggaggaggccctgctccgaatcccgtcg
cgtcgacggaatttcaccaagtttgacctcggatcgggcgggactacccgctgaacttaa
>I0F58KB04H6BT7
catcgatgaagaacgcagcgaaatgcgataagtaatgtgaattgcagaattccgtgaatc
atcgaatctttgaacgcacattgcgcccgccagtattctggcgggcatgcctgttcgagc
gtcatttcaaccctcaggcccctccgggcggcctggtgttggggaccggcggacgggggg
agagggccctgccttcccccgccgagcccgccgcccccgaaatgaattggcggtctcgtc
gcggcctcctctgcgtagtagcacaacctcgcaacaggagcgcggcgcggccactgccgt
aaaacgcaccaacttttaagagttgacctcgaatcaggtaggaatacccgctgaacttaa
>I0F58KB04H31VJ
tgttataccataacaagcataacttttagcaacggatctcttggctctcgcatcgatgaa
gaacgcagcgaaatgcgataagtaatgtgaattgcagaattcagtgaatcatcgaatctt
tgaacgcaccttgcgccttttgggttcgccctgggcatgctggtttgagcgccttaaaat
ggctgcactcctggagtgcgtgttgagcgttgccgcaggctcgctctgaaagcatcagcg
gtcggatagccgatcaacgtaataagtattccgttgtgaaggctcgacgtccgcttcgaa
ccgtcttcggacaatctaagtgctaggcctcaaattagtaggattacccgctgaacttaa
>I0F58KB04ID9TW
atgaagaacgcagcgaaatgcgatacgtaatgtgaattgcagaattcagtgaatcatcga
atctttgaacgcaccttgcactctttggtattccgaagagtatgtctgtttgagtgtcat
gaaactctcaaccccccctgttttgtaatgagacagcgcgcgggcttggataatggctgt
ttgtcggatcttaaccagaccggctcagctgaaatacacgagcgacccaactgaaagaga
cggcttgactcggcgtaataactattatcgctgaatacgtcccccttctccgtggcgctt
ctaatgcacatcatttaagctttagacctcaaatcaggcaggactacccgctgaacttaa
>I0F58KB04JA5XQ
tctcgcatcgatgaagaacgcagcgaaatgcgataagtaatgtgaattgcagaattcagt
gaatcatcgaatctttgaacgcaccttgcgctctttggtattccgaagggcatgcctgtt
cgagcgtcattatcacccctcaggcccccgcggcttgatgttggaggtcccggtcgcgcc
ccgttcgcacgacccctccgaaagacaatgacggcggcctcgcggaacccccggtacact
gagctcctttgcagggcacgtatcggatttagggcgcccgggccccggtctcctccccta
tcacaggggaaatttttctaggttgacctcggatcaggtaggaatacccgctgaacttaa
>I0F58KB04IG982
catcgatgaagaacgcagcgaaatgcgataagtaatgtgaattgcagaattccgtgaatc
atcgaatctttgaacgcacattgcgccctctggtattccgggggggcatgcctgtccgag
cgtcatttttctaccctcaagcacggcttgtgtgttgggtcctgtcctcccgaacgcacc
tttcctttgtggggctggcagttggggggacaggccttaaaggcagcggcggcgtcgcgt
ccgaccctaaagcgtctggggctctgtcacacgctttggagggttggccgatcggcctgc
cacaccctagatctttttatgatggacctcggatcaggtagggatacccgctgaacttaa
>I0F58KB04I8JEB
gctctcgcatcgatgaagaacgcagcgaaatgcgataagtaatgtgaattgcagaattca
gtgaatcatcgaatctttgaacgcaccttgcgcccgctggtattccggcgggcatgcctg
tccgagcgtcattttctaccctcaagcacggcttgtgtgttgggtcctgtccctccgaaa
gctccctttcttggggggctggcagttgggggacaggcttaaggcagcggcggcgtcgcg
tccgaccctaaagcgtctggggctctgtcacacgctttggagggttggctgatcggcctg
ccacaccctagatcttttatgatggacctcggatcaggtagggatacctgctgaacttaa
>I0F58KB04I1N4P
agaacgcagcgaaaatgcggaattaaagtatgaatgattgaactgacgaatcgaatcgtg
aatcatcgaatctttgaacgcacattgcgccctctggtattccggggggcatgcctgtcc
gagcgtcattttctaccctcaagcacggcttgtgtgttgggtcctgtccctccgaaagct
ccctttcttggggggctggcagttggggggacaggccttaaaggcagcggcggcgtcgcg
tccgaccctaaagcgtctggggctctgtcacacgctttggagggttggccgatcggcctg
ccacaccctagatcttttatgatggacctcggatcaggtagggatacccgctgaacttaa
>I0F58KB04H7AB1
tttcaacaacggatctcttggctctcgcatcgatgaagaacgcagcgaaatgcgataagt
aatgtgaattgcagaattcagtgaatcatcgaatctttgaacgcaccttgcaccttttgg
tattctgaaaggtatgcctgtttgagtgtcttgaaaacctcacccccgagagctttcttg
tgggcgtggatgtgggcgctgccgatttcggctcgcctgaaatgcattagtaggtgactc
tgtgaaccgagcgtgataagtttcgcttggccaatggcttaacccgcttcgaacccggac
gactagtcgtccattcttcaattagacctcaaatcaggtaggactacccgctgaacttaa
>I0F58KB04IAS23
ctttcaacaacggatctcttggttccggcatcgatgaagaacgcagcgaaatgcgataac
taatgtgaattgcagaattcagtgaatcatcgagtctttgaacgcacattgcgccctctg
gtattccggagggcatgcctgtccgagcgtcattgctgccctccagcccggctggtgtgt
tcgggccccgcccccttcccgggggggcgggcccgaaaggcagcggcggcaccgcgtccg
gtcctcgagcgtatggggctttgtcacccgctcttgtaggcccggccggcgccagccgac
cccctcaatctattttttcaggttgacctcggatcaggtagggatacccgctgaacttaa
>I0F58KB04IBPD5
tcgatgaagaacgcagcgaaatgcgaataagtaatgatgattgacagaattcaatcgtga
atcatcgaatctttgaacgcaccttgcgccctctggtattccggggggcatgcctgtccg
agcgtcattttctaccctcaagcacggcttgtgtgttgggtcctgtcccctccgaagact
cccttcttaggggggctggcagttggggggacaggccttaaaggcagcggcggcgtcgcg
tccgaccctaaagcgtctggggctctgtcacacgctttggagggttggccgatcggcctg
ccacaccctagatcttttatgatggacctcggatcaggtagggatacccgctgaacttaa
>I0F58KB04JZA9C
atcgttaaaactttcaacaacggatctcttggttccggcatcgatgaagaacgcagcgaa
atgcgataagtaatgtgaattgcagaattcagtgaatcatcgaatctttgaacgcacatt
gcgcccaccggcactccggtgggcatgcctgttcgagcgtcatttcaaacctcaagccct
gcttggtgttgggccatcgtcccgtggtggacgtgcccgaaactcgtgggcggtgcggtt
ccggcttcaagcgtagcaaagtttacaccctcgctttggaagttccgggctgtaccgccg
gacaaccgaacccttctcaagtttgacctcggatcaggtagggatacccgctgaacttaa
>I0F58KB04J3Y06
ggctctcgcatcgatgaagaacgcagcaaagcgcgaaatgtaatgtgaattgcagaattc
agtgaatcatcgaatctttgaacgcaccttgcgctctagggctattccttagagcatgct
tgtttgagtgtcgcgtatctctcagctcgcgttgagtcctagcttgacgtcgaaagggct
ggatcatggcgctttgtctatcaggctgcgctgaaatgcaactagctgtatccttgacgg
ttcgcggcttgacccgttgttgtaactttaatctcaatggggacgcccgtcggaagagct
aatcaaaaattaaacttatacattgacctcaaatcaagtaggactacccgctgaacttaa
>I0F58KB04J52FN
gagttaaaactttcaacaacggatctcttggttctggcatcgatgaagaacgcggcgaaa
tgcgataagtaatgtgaattgcagaattcagtgaatcatcgaatctttgaacgcacattg
cgcccgccggcattccggcgggcatgcctgttcgagcgtcattatcaaccgtcaagcccg
gcttgtcagttgggcccttgccgtcccggcggcaggcccgaaagtcagtgacggcgtcgc
gtttccgacccccggtgtagcgagctttctagcagcatcgtggcgggcggccggccccgt
ctgaacccatatcttctcaaggttgacctcggatcaggtagggatacccgctgaacttaa
>I0F58KB04IIO9G
cccactcgatgaagaacgtagcgaattgcgataagtaatgtgacttgcagaattaagtga
atcatcgaatctttgaacgcaccttgcactctctagtattccggggggcatgcctgtccg
agcgtcattttctaccctcaagcacggcttgtgtgttgggtcctgtccctccgaaagctc
cctttcttgggggggctggcagttggggggacaggccttaaaggcagcggcggcgtcgcg
tccgaccctaaagcgtctggggctctgtcacacgctttggagggttggccgatcggcctg
ccacaccctagatcttttatgatggaccttggatcaggtagggatacccgctgaacttaa
>I0F58KB04H59AA
cgaaatgtgataagtaatgtgaattgcagaattcagtgaatcatcgaatctttgaacgca
ccttgcgctctctggtattccggagagcatgctgcttgttgacgtgactacttcatcagc
accggttcctagctgaactggcgcgtgtttggattctgagtgttgctattcagttagctc
actcgtaatatattagcatctcaatttcgtaatcggattgactcggcgtaatagactatt
cgctgaggacaccagaccgtgttgtttggtggccgagaaatggaaaagggacgcttcgaa
cccttgcaagtcattctaagattagacctcagatcaggcaggactacccgctgaacttaa
>I0F58KB04JHBRP
tgaagaacgcagcgaaatgcgataagtaatgcgaattgcagatttccagtgagtcatcga
atctttgaacgcacattgcgccctttggtattccgaagggcatgcctgttcgagcgtcat
tatcacccctcaaggcccccgggctttggcattggaggcttttggtcgggcggacgcccg
accctcttgaagacaatgacggcggcttcgcggaaccccggtacagcgagctcctctcac
gagggcacgtatcggatccagggcgcgcgggcggccggtctcctttcccccctttaaccg
ggggaaactatttttccacaggttgacctcggatcaggtaggaatacccgctgaacttaa
>I0F58KB04JBPKD
gataagtaatgtgaattgcagaattcagtgaatcatcgaatctttgaacgcaccttgcgc
tccttggtattccgaggagcatgcctgtttgagtgtcgtgaacttctcagacctgactgg
tttttacctggcagggatggattgtggaggttttgccgtgtccttagcgatgatggctcc
tcttgaatgcattagctggttccctcccctggcgaggaggacgacctgtcggtgtgataa
atatctgcgccgtcgtggtgtcctcgttacttgcaaggctggcttgggtggctgccaaat
gtctacggacgaaatgaaaattctgacgtcaaatcaggtaggactacccgctgaacttaa
>I0F58KB04JW6JK
aaaactttcaacaacggatctcttggttctggcatcgatgaagaacgcagcgaaatgcga
taagtaatgtgaattgcagaattcagtgaatcatcgaatctttgaacgcacattgcgccc
ggcagtattctgccgggcatgcctgttcgagcgtcatttcaaccctcaagcccccgggct
tggtgttggagatcggcccgcccccgtggctggccggctccgaaatccagtggcggtccc
gctgtagcttcctctgcgtagtagcaatatctcgcaccggaacgcgacggagccctgccg
taaaacccccaacttctgaaggttgacctcggatcaggtaggaatacccgctgaacttaa
>I0F58KB04ICNVB
ttggttctggcatcgatgaagaacgcagcgaaatgcgataagtaatgcgaattgcagaat
tccagtgagtcatcgaatctttgaacgcacattgcgccctttggtattccgaagggcatg
cctgttcgagcggtcattatcacccctcaagcccccccgggggtttggtgttggacggcc
tggtcgggcgaccgacccctcctaaagacaatgacggcggcctcgtgggacccccggtac
actgagcttcttaactgagcacgtatcggatcaacgggtcctgggggccacggtctgaaa
aacctattgtattttctcaaggttgacctcggatcaggtagggatacccgctgaacttaa
>I0F58KB04JL5I2
cgtagcgaattgcgataagtaatgtgacttgcagaattaagtgaatcatcgaatctttga
acgcaccttgcactctctagtattctggagagtatgcccggttgagtgttttgaatatct
caaatcctcaggcttttttatcggagccttgtggatcttggtcttgggcgtctgccgttg
cgattgtgacggctcgtccgaaatgcattagttgagccggcttgatcggttatcctgact
gagataagactcacgtcgcgataccgtctaataggttgaacttctaatcgtcttcgttcg
aagacaattcaaaactgattataacacctcaactcgggtaggactacccgctgaacttaa
>I0F58KB04ICKYZ
gcatcgatgaagaacgcagcgaaatgcgataagtaatgtgaattgcagaattccgtgaat
catcgaatctttgaacgcacattgcgccctctggtattccggggggcatgcctgtccgag
cgtcattttctaccctcaagcacggcttgtgtgttgggtcctgcctcccgacgctaagcc
tccttcttgggggggctggcagttggggggacaggccttaaaggcagcggcggcgtcgcg
tccgaccctaaagcgtctggggctctgtcacacgctttggagggttggccgatcggcctg
ccacaccctagatcttttatgatggacctcggatcaggtagggatacccgctgaacttaa
>I06DPDB03GKJL4
atcgatgaagaacgcagcgaattgcgatatgtaatgtgaattgcagaattcagtgaatca
tcgaatctttgaacgcaccttgcgccctttggtattccgaagggcatgcctgtttgagtg
tcattgaacaatcaactttacatatttttgtaaagcttggactgtgagggtctgcgggcg
ttttcaacaccggctccctttaaattgatcagcgagtgccttccactggctctggattga
taagtctgtctatccgttgcccactgtgtcggcccgcttcaagctgtcccttgtggactg
tcctttggggcatactttgatcttgacctcaaatcaggtaggactacccgctgaacttaa
>I06DPDB03HKAQW
cactatagaaataaatcaaaactttcaacaacggatctcttggttctggcatcgatgaag
aacgcagcgaaatgcgataagtaatgtgaattgcagaattcagtgaatcatcgaatcttt
gaacgcacattgcgccctgtggtattccgcagggcatgcctgtttgagcgtcagtacaac
actcaagcctagcttggtattgagccacgtccgcaagggccggctttaaaatcagtggcg
gcgccatctggctctcagcgtagtaatactcctcgctgttgagttctggtggatgctggc
cagcaacccctaacttctaagtttgacctcggatcgggtagggatacccgctgaacttaa
>I06DPDB03G3GHM
gatgaagaacgtagcgaactacgataagtaatgtgaattgcagaattcagtgaatcatct
gaatcttgaacgccacattgcgcccaccagcacgtgctggctgggtcatgcctgttcgat
gcgtccattttccaaccctccaaggccccctagcggggcttgggtgttggggcttctgac
ggcggggctcgccccccgtaggcccttaaagtcagtggcgggctcgctagcactccgggc
gtagtagctttttacacgtcgcgaggggtctggcgggcgaccggccgtaaaacagcgact
gctgtcgcacatttttgcaaggttgacctcggatcaggtaggaatacccgctgaacttaa
>I06DPDB03HIWKN
ctcgcatcgatgaagaacgcagcgaattgcgatatgtaatgtgaattgcagaattcagtg
aatcatcgaatctttgaacgcacattgcacccaccagcactctggtgggcatgcctgttc
gagcgtcattttccaccctcaagccccctagcgggctgttggtgggcttcggcatcgcgg
cgggctcgcctcccgtaggcccttaaagtcagtggcgggctcgctagcactccgggcgta
gtagctttttacacgtcgccacggagggtctggcgggcgaccggccgtaaaacagcgact
gctgtcgcacatttttgcaaggttgacctcggatcaggtaggaatacccgctgaacttaa
>I06DPDB03FTJRV
gtagcgaactacgataagtaatgtgaattgcagaattcagtgaatcatctgaatcttgaa
cgccacattgcgcccaccagcacgtgctggctgggtcatgcctgttcgatgccgtccatt
ttccaaccctccaaggccccctagcgggcttgggtgttggggcttctgacggcggggctc
gcccccccgtaggcccttaaagtcagtggcgggctcgctagcactccgggcgtagtagct
tttttacacgtgcgcctgacggagggggtctggcgggcgaccggccgtaaaacagcgact
gctgtcgcacatttttgcaaggttgacctcggaccaggtaggaatacccgctgaacttaa
>I06DPDB03GROQC
gataagtaatgtgaattgcagaattcagtgaatcatcgaatctttgaacgcaccttgcgc
tccttggtattccgaggagcatgcccgtttgagtgtctcgatatcatcagaagcccatgc
ctctgtggctggtgctcctggacttggatgtgctgccgggcaagtctgcccggctcgtcc
gaaatgcattagcgagaggtgtaggctctgccggctctctttggcgtgataaggtcaccc
gtcgagaggccccggtggggaggcctgcgacccttttgcttccaatcatcctcgcggaca
acaacagactccggtctgacgtctgacctcaaatcgggtaggactacccgctgaacttaa
>I06DPDB03HIZ0D
tggttctggcatcgatgaagaacgtagcgaactacgataagtaatgtgaattgcagaatt
cagtgaatcatcgaatctttgaacgcacattgcgcccaccagcactctggtgggcatgcc
tgttcgagcgtcattttccaccctcaagcccctacgggcttggtgttggggcttctacgg
cggggctcgccccccgtaggcccttaaagtcagtggcgggctcgctagcactccgggcgt
agtagctttttacacgtcgcctagggggtctggcgggcgaccggccgtaaaacagcgact
gctgtcgcacatttttgcaaggttgacctcggatcaggtaggaatacccgctgaacttaa
>I06DPDB03FOF6Z
gaatcatcgaatcttttgaacgcaccttgcggccccccttttttgggttaattttccccg
aagggcaatggggcaccttgccgtttggatttggatggtcattgagtccaattgcaaaca
atttcaactttatttcagtaagttttcgttgaaagcttggactagtgaggtctgcgggcg
ttttcaacaccggctccctttaaattgatcagcgagtgccttccactggctctggattga
taagtctgtctatccgttgcccactgtgtcggcccgcttcaagctgtcccttgtggactg
tcctttggggcatactttgatcttgacctcaaatcaggtaggactacccgctgaacttaa
>I06DPDB03FPHVR
tgagtactatataatagttaaaactttcaacaacggatctcttggttctggcatcgatga
agaacgcagcgaaatgcgataagtaatgtgaattgcagaattcagtgaatcatcgaatct
ttgaacgcacattgcgccccttggtattccgaggggcatgcctgttcgagcgtcattata
accactcaagccttgcttggtattggggttcgctgtcccgcggcccttaaaattagtggc
ggtgctgcctagctctaagcgtagtaattctctcgctatagggtctgggtagtcacttgc
caaaaccccccacttctcacggttgacctcggatcaggtagggatacccgctgaacttaa
>I06DPDB03F4VHI
cagcgaaatgcgataagtaatgtgaattgcagaattcagtgaatcatcgaatctttgaac
gcaccttgcgcttcttggtattccgaggagcatgcctgtttgagtgtcatggaatcatca
actcttatttctttttcagagatgagagcttggacttggaggtttttgctggcactttgt
gccggctcctcttgaatgcattagcttgaacctttgctgtatcggcctcggtgtgataat
tgtctacgccgtggctgtgaggcttatttttaaatgggctcagcttctaatggtctgctt
gcggacaacatctcattgacctctgacctcaaatcaggtaggattacccgctgaacttaa
>I06DPDB03GQL7N
agaaatcaaacgaaaactttcaacaacggatctcttggttccggcatcgatgaagaacgc
agcgaaatgcgataagtaatgtgaattgcagaattcagtgaatcatcgaatctttgaacg
cacattgcgccccttggtatcccgaggggcatgcctgttcgagcgtcatttaggacatca
agctctgcttggtcttgggcgcggtccccccgaccggcctgtaactgttagcggcgaccg
tcggtccctaggcgtagcaaaactatccgtctctgggtgccgcgggcagctgtctcaaga
cccggccactggccaccaaagtttgacctcggatcaggtagggatacccgctgaacttaa
>I06DPDB03G0OX5
tctcttggttctggcatcgatgaagaacgcagcgaaatgcgataagtaatgcgaattgca
gaattcccgtgagtcatcgaatctttgaacgcacattgcgccctttggtattccaaaggg
catgcctgtccgagcgtcattatcacccctcaagccccgtgcttggtgttggacggattt
tggtcgtgtaacaacggcccctcctaaagacaatgacggcggcctgcggatcccccggta
cactgagcttttaactgagcacgtatcggacaagggcgcccaggacacggtccttctcct
caaccaggaaatttcttcaaggttgacctcggatcaggtaggaatacgcgctgaacttaa
>I06DPDB03GBLYE
atcgatgaagaacgcagcgaattgcgatatgtaatgtgaattgcagaattcagtgaatca
tcgaatctttgaacgcaccttgcgccctttggtattccgaagggcatgcctgtttgagtg
tcattgaacaatcaactttacatatttttgtaaagcttggactgtgagggtctgcgggcg
ttttcaacacgcgccttccatttaattgccagcgagtgccttccactggctctggattga
taagtctgtctatccgttccccactgtgtgccggcctgctaagctgtcccttgtggactg
tcctttggggcatactttgatcttgacctcaaatcaggtaggactacccgctgaacttaa
>I06DPDB03GY7GZ
caacggatctcttggttctggcatcgatgaagaacgcagcgaaatgcgataagtaatgtg
aattgcagaattcagtgaatcatcgaatctttgaacgcacattgcgcccgccagtattct
ggcgggcatgcctgtccgagcgtcatttcaaccctcgaacccctccggggggtcggcgtt
ggggatcggccctgcctcttggcggtggccgtctccgaaatacagtggcggtctcgccgc
agcctctcctgcgcagtagtttgcacactcgcatcgggagcgcggcgcgtccacagccgt
taaacacccaacttctgaaatgttgacctcggatcaggtaggaatacccgctgaacttaa
>I06DPDB03HGVCI
catcgatgaagaacgcagcgatgcatgatatgtaatgtgaattgcagaattcagtgaatc
atcgaatctttgaacgcaccttgcgccctttggtattccgaagggcatgcctgtttgagt
gtcattgaacaatcaactttacatatttttgtaaagcttggactgtgagggtctgcgggc
gttttcaacaccggctccctttaaattgatcagcgagtgccttccactggctctggattg
ataagtctgtctatccgttgcccactgtgtcgccgcctctgagctgtcccttgtggactg
tcctttggggcatactttgatcttgacctcaaatcaggtaggactacccgctgaacttaa
>I06DPDB03G4PID
cataacttttagcaacggatctcttggctctcgcatcgatgaagaacgcagcgaaatgcg
ataagtaatgtgaattgcagaattcaaatgaatcatcgaatctttgaacgcaccttgcgc
cctaggttagccctgggcatgctggattgagagcctttacaagcgtgtgcttagtatttt
ctaagcgcgagttgaatgcattgccggcttgccggctcattctgaatgcatgagcgactt
tactacttagaccgacgtgataagtatttcgttgggacgggctagtaggacgcttcgaat
cgtcctcggacactttctaatgctgggcctcaatgtagtaggactacccgctgaacttaa
>I06DPDB03GF3BE
cagcgaattgcgatatgtaatgtgaattgcagaattcagtgaatcatcgaatctttgaat
cgcaccattgcgccctttggcttacttttgccgtcaagggcaatggcctcgtttgatgtg
tcattgaacaatcaactttacatatttttgtaaagcttggactgtgagggtctgcgggcg
ttttcaacaccggctccctttaaattgatcagcgagtgccttccactggctctggattga
taagtctgtctatccgttgcccactgtgtcggcccgcttcaagctgtcccttgtggactg
tcctttggggcatactttgatcttgacctcaaatcaggtaggactacccgctgaacttaa
>I06DPDB03GJLT5
tacgggccttcataaatgaaatacaactttcaacaacggatctcttggctctcgcatcga
tgaagaacgcagcgaaatgcgataagtaatgtgaattgcagaattcagtgaatcatcgaa
tctttgaacgcaccttgcgccctacggggcatgccggtttgagcgcctgataacactgga
ctacaagcgattgtagaccgatttgagtgctgcgagtccgcgcgctctgaatgcattagc
gattgaaggctactacagtgtaataagtattccattgtattggttggacatcgctcctaa
tcgtcgcaagacacctctaatgctaggcatcaaagtggtaggactacccgctgaacttaa
>I06DPDB03GI71S
caggatctataactatacaactttttagcaatggatctcttggctctcgcaccgatgaag
aacgcaagcgaaatgcgataagtaatgtgaattgcagaattcagtgaattcaatcgaatc
ttttgaacgccacattgcgcctctcgtattcgggggcatgcccgttcgagcgtcattaca
accctcaagctctgcttggtgttgggcagcaccgcccggtgcgccccaaaacaagtggcg
gcgccgtctggcttcaagcgtagtaacacttctcgcttcgggaccaggcgtgctcctgcc
agcaacccccacacttcaaaggttgacctcggatcgggtagggatacccgctgaacttaa
>I06DPDB03GTCEL
ggctctgggctggtgtgcgcctgccagaggacctccaaaactctggttatcagtgttgtc
tgagtattatataatcgttaaaactttcaacaacggatctcttggttctggcatcgatga
agaacgcagcgaaatgcgataagtaatgagaattgcagaattcagtggatcatcgaatct
ttgaacgcacattgcgccccttggtactccgaggggcatgcctgttcgagcgtcatttca
accctcaagctctgcttggtcttgggcctggccgtgatggccggtcttaaaacagcgact
gctgtcgcacatttttgcaaggttgacctcggatcaggtaggaatacccgctgaacttaa
>I06DPDB03FLFDD
atgcgataagtaatgtgaattgcagaactcagtgaatcatcgaatctttgaacgcatctt
gcgctccatggtattccgtggagcatgtctgtctgagtgtcatgaacttctcaaccccct
gcttcctttctgggacatggtgggcttggatcttgagtcgctgctggacctgtgcatcag
ctcactctaaagacatcagtggttgacttgtcgaggcatggtttgacccagtgtgataat
ctgttcactggggatccattgatccacaatcaatgggccattgtccttgaccggccgctt
gagaacccatcaatctaagtgttagacctcagatcaggcaggactacccgctgaacttaa
>I06DPDB03GEVE1
gcagcgaaatgtgataagtaatgtgaattgcagaattcagtgaatcatcgaatctttgaa
cgcaccttgcgctctctggtattccggagagcatgcctgtttgagtgtcatgaactcttc
aacccaccggttccttgttgaactgctgtggtgtttggattttgaacgctgctatgtaat
tagctcgctcgtaatacattagcatctcaatttcgtaatcggattgactcagcgtaatag
actattcgctgaggacactttttcagagtggccgagacatgaaaagttagaagcttcaaa
cccatctagtcattcttaagattagacctcagatcaggcaggattacccgctgaacttaa
>I06DPDB03HBV62
gaacgcagcgaattgcgatatgtaatgtgaattgcagaattcagtgaatcatcgaatctt
ttgaacgcaccttgcgccctttggtattccgaagggcatgcctgatttgagctgtcattt
gaacaattcaactttatcatagtttttgttgaaagcttggactgtgagggtctgcgggcg
tttttcaacaccggctccctttaaattgatcagcgagtgccttccactggctctggattg
ataagtctgtctatccgttgcccactgtgtcggcccgttcaagctgtctcttgtggactg
tcctttggggcatactttgatcttgacctcaaatcaggtaggactacccgctgaacttaa
>I06DPDB03FVR3U
gatgaagaacgcagcgaaatgcgataagtaatgtgaattgcagaattcagtgaatcatcg
aatctttgaacgcatcttgcaccctttggtattccgaagggtatgcctgtttgagtgtca
ttaaattctcaattctattagactttgtctgataggattggacttgagggtttttgtcgg
cttgtaaaagtctagactccctttaaatgcatgagtggctttaattttgatccccattat
ttggtgtgataatattatctacatcatcgaatggcaatattagctgctttcaaatcgtcc
tttggacaattttttgaaccatttgacctcaaatcaggtaggactacccgctgaacttaa
>I06DPDB03G6ZQT
atgtctgtatacacaaaacataactttcagcaacggatcccttggctctcgcatcgatga
agaacgcagcggaatgcgataagtaatgtgaattgcagaattcagtgaatcatcgaatct
ttgaacgcacattgcgccccttggtattccgaggggcatgcctgttcgagcgtcattata
accactcaagccttgcttggtattggggttcgctgtcccgcggcccttaaaattagtggc
ggtgctgcctagctccaagcgtagtaattctctcgctatagggtctgggtagtcacttgc
caaaaccccccacttctcacggttgacctcggatcaggtagggatacccgctgaacttaa
>I06DPDB03HC8JL
atatcataacaaaacataactttcaacaacggatctcttggctctcgcatcgatgaagaa
cgcagcgaaatgcgataagtaatgtgaattgcagaatagtgaaccatcgaatctttgaac
gcaccttgcgccgtatggcatgccagtttgagagccactttatactcgcagatacaactt
tgttgtataggcggatttgaacgctgccggtctatcggctcgttctgaatgcatgagcgg
ttgaaagctcgtaataacgtgataagtatctacgttgttataagccgagactgcttcaaa
tcgtcctcggacaattctaatgcttggcatcaaattggtaggattacccgctgaacttaa
>I06DPDB03GB288
tagaatgacatcgcgtataacgcatctatatacaactttcagcaacggatctcttggctc
tcgcatcgatgaagaacgcagcgaaatgcgataagtaatgtgaattgcagaattgtgaat
catcgaatctttgaacgcaccttgcgcccctgggcatgccagtttgagagcatcaccctc
ctcggcaggtttacctggcggatttgagcgctgccgacggctcgctctgattgcattagc
ggctgaggcctgccacgacgtgataagtatttcgtcgcggcatgtcgctgccgctccgaa
ccgtcctcggacacttcgaatgctatgcatcaaattggtaggattacccgctgaacttaa
>I06DPDB03F6OTK
agtattatataatagttaaaactttcaacaacggatctcttggttctggcatcgatgaag
aacgcagcgaaatgcgataagtaatgtgaattgcagaattcagtgaatcatcgaatcttt
gaacgcacattgcgccctgtggtattccgcagggcatgcctgttcgagcgtcagtacaac
actcaagcctagcttggtattgaaccacgtccgcaaggaccggttttaaaatcagtggcg
gcgccatctggctctaagcgtagtaacacttctcgcttcgggaccaggcgtgctcctgcc
agcaacccccacacttcaaaggttgacctcggatcgggtagggatacccgctgaacttaa
>I06DPDB03F874W
ttggttctggcatcgatgaagaacgcagcgaaatgcgataagtaatgcgaattgcagaat
tccagtgagtcatcgaatctttgaacgcacattgcgccctttggtattccgaagggcatg
cctgttcgagcgtcattatcacccctcaagcccggcttggtgttggacggtcggtcgtgg
tattctctacgacccctcctaaaagtaatgacggcggcctgttaaacccccggtacattg
ggcttcttaattgagcacgtatcggttcaaagggcgacaggacctccggtcttcttcctt
aactggaaaattctcactaaggttgacctcggatcaggtaggaatacccgctgaacttaa
>I06DPDB03GV81Y
ggcatcgatgaagaacgtagcgaactacgataagtaatgtgaattgcagaattcagtgaa
tcatcgaatctttgaacgcacatgctgcccgacccagcacgctccgtgggtgggccatgc
ctgttcgagcgtcatttccaccctcaagcccctacgggcttggtgttggggcttctacgg
cggggctcgccccccgtaggcccttaaagtcagtggcgggctcgctagcactccgggcgt
agtagctttttacacgtcgcctagggggtctggcgggcgaccggccgtaaaacagcgact
gctgtcgcacatttttgcaaggttgacctcggatcaggtaggaatacccgctgaacttaa
>I06DPDB03GYMPY
tgagtactatataatagttaaaactttcaacaacggatctcttggttctggcatcgatga
agaacgcagcgaaatgcgataagtaatgtgaattgcagaattcagtgaatcatcgaatct
ttgaacgcacattgcgccccttggtattccgaggggcatgcctgttcgagcgtcattatg
accactcaagcctggcttggtgttggggtccgcggtcccgcggcccttaaaatcagtggc
ggcgccatctggctctcagcgtagtaatactcctcgctacagggtcccggtggctgcttg
ccagcaaccccccatctcacggttgacctcggatcaggtagggatacccgctgaacttaa
>I06DPDB03GW06C
tctataactatacaacttttagcaatggatctcttggctctcgcatcgatgaagaacgca
gcgaattgcgatatgtaatgtgaattgcagaattcagtgaatcatcgaatctttgaacgc
acattgcgccccttggtatccccgaggggcatgcctgttcgagcgtcatttaggacatca
agctctgcttggtcttgggcgcggtccccccgaccggcctgtaactgttagcggcgaccg
tcggtccctaggcgtagacaaactatccgtctctgggtgccgcgggcagctgtctcaaga
cccggccactggccaccaaagtttgacctcggatcaggtagggatacccgctgaacttaa
>I06DPDB03HKE6D
catcgatgaagaacgcacgactgcatgatatgtatgatgatgactgaattcagtgaatca
tcgaatctttgaacgcaccttgcgccctttggtattccgaagggcatgcctgtttgagtg
tcattgaacaatcaactttacatatttttgtaaagcttggactgtgagggtctgcgggcg
ttttcaacaccggctccctttaaattgatcagcgagtgccttccactggctctggattga
taagtctgtctatccgttgcccactgtgtcggcccgcttcaagctgtcccttgtggactg
tcctttggggcatactttgatcttgacctcaaatcaggtaggactacccgctgaacttaa
>I06DPDB03G1YJU
aatgcgataagtaatgtgaattgcagaattcagtgaatcatcgaatctttgaacgcacct
tgcgctcctgggctattcctaggagcatgcctgtttgagtgtcttgaaatcatcaacccc
agttggatttgaaatttgactgtgcgttggacttgggggttgcttgggtcgtttggcatt
tcggtcgtcggctcctcttgaatgcattagcttggacttgttcctatggcttcatggcgt
gataactatctacgctttgtactgtcctgtggaataactatgagtctagcttctaactgt
cctctggacaatctttcaatctttgacctcaaatcaggtaggactacccgctgaacttaa
>I06DPDB03F82SS
ggcatcgatgaagaacgtagcgaactacgataagtgatatgattgactgacgaatcgaag
tctgataccatcgaatctttgaacgcacattgcgcccaccagcactctggtgggcatgcc
tgttcgagcgtcattttccaccctcaagcccctacgggcttggtgttggggcttctacgg
cggggctcgccccccgtaggcccttaaagtcagtggcgggctcgctagcactccgggcgt
agtagctttttacacgtcgcctagggggtctggcgggcgaccggccgtaaaacagcgact
gctgtcgcacatttttgcaaggttgacctcggatcaggtaggaatacccgctgaacttaa
>I06DPDB03F3E6S
aagaacgcagcgaaacgcgatagttaatgtgaattgcagaattcagtgaatcatcgagtc
tttgaacgcacattgcgcctcctggtattccgggaggcacgcccgtttgagcgtcagctt
acctctctgaccgaatttatttggtcgggctttggcgtggggattcggcccggcggattt
ccgccgggcctgcccccgcttaaacgcggagaaagctagcgggcgagcccctgaacgcaa
caacttgtagaaaccttttgctgttgtgagtgttccagaggccgccagcctactcaacct
aaaggccttgcgccttgaacttttgacctcaaatcgggcgaggatacccgctgaacttaa
>I06DPDB03GQDG6
gagataaataaagcaaaactttcaacaacggatctcttggttctggcatcgatgaagaac
gcagcgaaatgcgataagtaatgtgaattgcagaattcagtgaatcatcgaatctttgaa
cgcacattgcgccctttggcattccgaagggcatgcctgcccgagcgtcattacaccctc
aagcctcgcttggtgttgggcgccgcggtcgtccgcgcgccccgaagtcgccggcggact
cgtccaccctgttatagcgtcgtgcaaaccatcgctagcggggggcggggcgccgttaaa
catgaacgtcacgttcaccaggttgacctcgggtcaggtagggatacccgctgaacttaa
>I06DPDB03HKN8P
tcgcgccgcttttatcctgaaatacttttgtctgattctatacaagaaataaaactttca
acaaaggatctcttggctcttgcatcgatgaagaacgcagcgaagcgcgaaatttaatgt
gaatcgcagaacattgtgaatcatcgagtctttgagcgcacattgcgccttctttaacga
ggaggcatgcctgtctgagcgtcatttaactataactcttagagttgtattgggtctcgc
attgcgttaccttgaaacgatcggtctaacaagcggacgagttcctttaggacaacccgt
ttgcggaccttaaacttgaaggttgacctcagatcaggtaggaacaccgcctgaacttaa
>I06DPDB03FPOAQ
ggaaaatctttcggcacaattgccggccccaacccaattgcggccccaacccatgcctac
ggtttgggccattgggccttggggttccatgaggccctggtttgccgaattttgcccgat
ccccattttcccaaaccctgcccctaagcccctgacggcttggtgttggggcttctacgg
cggggctcgccccccgtaggcccttaaagtcagtggcgggctcgctagcactccgggcgt
agtagctttttacacgtcgcctagggggtctggcgggcgaccggccgtaaaacagcgact
gctgtcgcacatttttgcaaggttgacctcggatcaggtaggaatacccgctgaacttaa
>I06DPDB03FNDHJ
tagcgaattgcgataagtaatgtgacttgcagaattaagtgaatcatcgaatctttgaac
gcaccttgcactctctagtattctggagagtatgcccggttgagtgtttttgaatatctc
aagacctcagattttttttaaagtctgaggaagcttggtcttggacgtctgccgttgcaa
ttttgcgacggctcgtccgaaatgcattagttcgaagctgatcttcagatggccctgact
gtgataagtctcacgtcgtgctgtcctgatcttctgagctctctaatcgtcctatctggg
acaaaatatatactctgattttaacacctcaactcgggtaggactacccgctgaacttaa
>I06DPDB03HKBS0
gggccttcataaatgaaatacaactttcaacaacggatctcttggctctcgcatcgatga
agaacgcagcgaaatgcgataagtaatgtgaattgcagaattcagtgaatcatcgaatct
ttgaacgcacattgcgccccttggtattccgaggggcatgcctgttcgagcgtcattatg
accactcaagcctggcttggtattggggtccgcggctccgcggcctttaaaatcagtggc
ggcgccatctggctctaagcgtagtaatactcctcgctacagagtcttggtggatgcctg
ccagcaaccctcaatctcacggttgacctcggatcaggtagggatacccgctgaacttaa
>I06DPDB03G648C
cagatctaaagtcgaattgactataaaactttcaacaacggatctcttggttcccgcatc
gatgaagaacgcagcgaaacgcgatagttaatgtgaattgcagaattcagtgaatcatcg
agtctttgaacgcacattgcgccttttggtattccgaaaggcacgtccgtttgagcgtca
gtaaaacataagcgtacagcttgtattggcgcgggacctaggtccccgcttaaacctgag
gaagctgaagtccaaccgcaacgactgatagaatctcttaccgtcgtaagcctttgggcc
cctacttctaaaacctatgcctttgacctcaaatcggacgaggatacccgctgaacttaa
>I06DPDB03GEORZ
catagcgaaatagtcaaaactttcaacaacggaatctcttggttctggcatcgatgaaga
acgcagcgaaatgcgataagtaattgtgaattgcagaattcagtgaatcatcgaatcttt
ggaacgcacattgcgccctgtggtattccgcagggcatgcctgttcgagcgtcagtacaa
cactcaagcctagcttgtattgaaccacgtccgcaaggaccggttttaaaatcagtggcg
gcgccatctggctctaagcgtagtaatactcctcgcttttgggtcctgatggatgctggc
cagcaaccccaactttctaagtttgacctcggatcaggtagggatacccgctgaacttaa
>I06DPDB03F7AKZ
ggttctggcatcgatgaagaacgtagcgaactacgataagtaatgtgaattgcagaattc
agtgaatcatcgaatctttgaacgcacattgcgcccaccagctctcgtgggtggccatgt
ccgtgcgagcgtttctttcaccctcaagcccctacgggcttggtgttggggcttctacgg
cggggctcgccccccgtaggcccttaaagtcagtggcgggctcgctagcactccgggcgt
agtagctttttacacgtcgcctagggggtctggcgggcgaccggccgtaaaacagcgact
gctgtcgcacatttttgcaaggttgacctcggatcaggtaggaatacccgctgaacttaa
>I06DPDB03FNR69
gaagaacgcagcgaattgcgatatagtatgattgaatgacttcgaatcgtgattcgatat
cgaatcttttgaacgcaccttgcgccctttggtattccgaagggcatgcctgtttgagtg
tcattgaacaatcaactttacatatttttgtaaagcttggactgtgagggtctgcgggcg
ttttcaacaccggctccctttaaattgatcagcgagtgccttccactggctctggattga
taagtctgtctatccgttgcccactgtgtcggcccgcttcaagctgtcccttgtggactg
tccttcggggcatactttgatcttgacctcaaatcaggtaggactacccgctgaacttaa
>I06DPDB03FO8FE
ataaatcaaaactttcaacaacggatctcttggttctggcatcgatgaagaacgtagcga
actacgataagtaatgtgaattgcagaattcagtgaatcatcgaatctttgaacgcacat
tgcgcccaccagcactctggtgggcatgcctgttcgagcgtcatttccaccctcaggccc
cgcctggtgttgggggccggccgccctgggcggccgcccccgaaagacagcggcgggctc
gccccggtcccgagcgtagtagcaacacgtcgctccgggcgccgggcgggctcttgccgt
aaaaccccccatacttctatggttgacctcggatcaggtaggaatacccgctgaacttaa
>I06DPDB03GTCMH
ttgcagaattcagtgaatcatcgaatctttgaacgcatcttgcgctcgctggtattccgg
cgagcatgcctgtttgagtgtcatgaaaacttcaacccttcaattccttgttgaattgta
aggtgcttggattctgaacgttgctggcttgaagcggccttggctgcttcgaaagcgtag
ctcgttcgtaatacattagcatctcaatttcgagtattcggattgactcggcgtgataga
ctttattcgctgaggacacctttacaaggtggccgattttcgaggtagaagcttctaatt
tgatcaaaagtcactcttatgttagacctcagatcaggcaggactacccgctgaacttaa
>I06DPDB03GA3X5
ggatctataactatacaacttttagcaatggatctcttggctctcgcatcgatgaagaac
gcagcgaattgcgatatgtaatgtgaattgcagaattcagtgaatcatcgaatctttgaa
cgcacattgcgccctgtggtattccgcggggcatgcctgttcgagcgtcattgtcaccac
tcaagcccggctggcttggtcttggggcccgcagttctgcggcccctaaaatcagtggcg
gtgccggtgggctctaagcgtagtaaatctcctcgctattgagttcccctggtggcctgc
tagaaccccccattattttagggttgacctcggatcaggtagggatacccgctgaactta
>I06DPDB03GWMET
ctcgtttataacgaatgaaacaactttcaacaacggatctcttggctctcgcatcgatga
agaacgcagcgaaatgcgataagtaatgtgaattgcagaattcagtgaatcatcgaatct
ttgaacgcacattgcgccccttggtattccgaggggcatgcctgttcgagcgtcattata
accactcaagccttgcttggtattggggttcgctgtcccgcggcccttaaaattagtggc
ggtgctgcctagctctaagcgtagtaattctctcgctatagggtctgggtagtcacttgc
caaaaccccccacttctcacggttgacctcggatcaggtagggatacccgctgaacttaa
>I06DPDB03GVV1G
aacgcagcgaattgcgatatgtaatgtgaattgcagaattcagtgaatcatcgaatcttt
gaacgcaccttgcgccctttggtattccgaaggcaatggcctcgtttgatgtgtcattga
acaatgtacatagacttttacatatttttgtaaagcttggactgtgagggtctgcgggcg
ttttcaacaccggctccctttaaattgatcagcgagtgccttccactggctctggattga
taagtctgtctatccgttgcccactgtgtcggcccgcttcgagctgtcccttgtggactg
tcctttggggcatactttgatcttgacctcaaatcaggtaggactacccgctgaacttaa
>I06DPDB03HBUEM
cgatgaagaacgcagcgaattgcgatatagtgatgattgcaatgactcaatctgatcgac
tcgaatctttgaacgcaccttgcgccctttggtattccgaagggcatgcctgtttgagtg
tcattgaacaatcaactttacatatttttgtaaagcttggactgtgagggtctgcgggcg
ttttcaacaccggctccctttaaattgatcagcgagtgccttccactggctctggattga
taagtctgtctatccgttgcccactgtgtgccgcctgctcaagctgtcccttgtggactg
tcctttggggcatactttgatcttgacctcaaatcaggtaggactacccgctgaacttaa
>I06DPDB03GJQOW
tgaagaacgcagcgaaatgcgataagtaatgtgaattgcagaattcagtgaatcatcgaa
tctttgaacgcaccttgcgccccttggtattccgaggggcatgcctgttttgagtgtcat
ttggaacaatcaactttacatatttttgtaaagcttggactgtgagggtctgcgggcgtt
ttcaacaccggctccctttaaattgatcagcgagtgccttccactggctctggattgata
agtctgtctatccgttgccccactgtgtcggcccgcttcaagctgtcccttgtggactgt
cctttggggcatactttgatctttgacctcaaatcaggtaggactacccgctgaacttaa
>I06DPDB03GI4YF
actaaaactttcaacaacggatctcttggttctggcatcgatgaagaacgcagcgaaatg
cgataagtaatgtgaattgcagaattcagtgaatcatcgaatctttgaacgcacattgcg
ccccttggcattccgaggggcatgcctgttcgagcgtcattacaaccctcaagctctgct
tggtattgggcgccgtcctctctgcggacgcgccttaaagacctcggcggtggctgttca
gccctcaagcgtagtagaatacacctcgctttggagcggttggcgtcgcccgccggacga
accttctgaacttttctcaaggttgacctcggatcaggtagggatacccgctgaacttaa
>I06DPDB03F6HF8
caacggatctcttggttctggcatcgatgaagaacgtagcgaactacgataagtaatgtg
aattgcagaattcagcgaatcatcgaatctttgaacgcacattgcacctattagcattct
agtaggtatgcctgtccgagcgtcatttcaaccctcagtcagccccggccgactggtgtt
ggggctcccgcggctgccggccgcggggccccgaaagctatcggcggtgcctgccagcac
tccgggcgcagtagcaatcctcgcccaggacgtctggcggagcgccggccgctaaacagc
cccccgcgggcactttatcaggttgacctcggatcaggtaggaatacccgctgaacttaa
>I06DPDB03HHW7P
agaacgcagcgaaacgcgatagttaatgtgaattgcagaattcagtgaatcatcgagtct
ttgaacgcacattgcgcctcctggtattccgggaggcacgcccgtttgagcgtcagctta
tcctcccaactaattttttattagctgggctttggcgtggggattcggcccggcggattt
ccgccgggcctgcccccgcttaaacgcggagaaagctagcgggcgagccccctgaacgca
acaacttgtagaaaccttttgctgttgtgagcgtctcggtggccgccagcctactcaacc
taaaggcttttgccttgaacttttgacctcaaatcgggcgaggatacccgctgaacttaa
>I06DPDB03FYC2R
cataacttttagcaacggatctcttggctctcgcatcgatgaagaacgcagcgaaatgcg
ataagtaatgtgaattgcagaattcagtgaatcatcgaatctttgaacgcaccttgctgc
ttggttcgcctggcatgctggattgagagcctttcatgcttatgcttgtatctttgatac
ctgcatagatttgaatgtgttgccggcttgccggctcattctgaatgcatgagcgactga
actgctcgaagcaacgtgataagtatcttcgttgtgacttgtgggacagacgcttcaaat
cgtcttcggacactacctaatgctaggcctcaatttagtaggattacccgctgaacttaa
>I06DPDB03FV44T
atgtcttgttattcataacaaatataactttcaacaacggatctcttggctctcgcatcg
atgaagaacgcagcgaaatgcgataagtaatgtgaattgcagaatagtgaatcatcgaat
ctttgaacgcaccttgcgccccatggggcatgccggtttgagcgcctgataaccctggac
tacaagcgattgtagaccgatttgagcgtagcgagtccgcacgctctgaatgcattagcg
actgaaggtcattgcagtgtaataagtattccattgcagtcgattgaacgccgctcctaa
tcgtcgtaagacaactctaatgctaggcatcaaagtggtaggactacccgctgaacttaa
>I06DPDB03GVMOM
aatgtcttgttattcataacaaatataactttcaacaacggatctcttggctctcgcatc
gatgaagaacgcagcgaaatgcgataagtaatgtgaattgcagaatagtgaatcatcgaa
tctttgaacgcaccttgcgccctacggggcatgccggtttgagcgcctgataacactgga
ctacaagcgattgtagaccgatttgagtgcagcgagtccgcgcgctctgaatgcattagc
gattgaaggctactacagtgtaataagtattccattgtattggttggacatcgctcctaa
tcgtcgtaagacaactctaatgctaggcatcaaagtggtaggactacccgctgaacttaa
>I06DPDB03HF8ZD
tctcgcatcgatggaaggaaacgcaagcgaaaattggcgataaggttaaattggttggaa
aatttggccagataagggaataatgcattgaactgcaattctggacaatccttttggaaa
cctgcagcccttgcgccctagcggggcatgccggttttgagcgcctggtactaatggact
acaagcgattgtagaccgatttgagtgtagcgagtccgcacgctctgaatgcattagcga
ctgaaggtcgttgcagtgtaataagtattccattgcagtcgattgaacgccgcttctaat
cgtcgtaagacaatccccaatgctaggcatcaaagtggtaggactacccgctgaacttaa
>I06DPDB03GWHF3
aactctcgtttataacgaatgaaacaactttcaacaacggatctcttggctctcgcatcg
atgaagaacgcagcgaaatgcgataagtaatgtgaattgcggaatagtgaatcatcgaat
ctttgaacgcaccttgcgccctacggggcatgccggtttgagcgcctgatactaatggac
tacaagcgattgtagaccgatttgagtgtagcgagtccgcacgctctgaatgcattagcg
actgaaggtcgttgcagtgtaataagtattccattgcagtcgattgaacgccgcttctaa
tcgtcgtaagacaatcccaatgctaggcatcaaagtggtaggactacccgctgaacttaa
>I06DPDB03F5TMH
atgtcatgttattcataacaaatataactttcaacaacggatctcttggctctcgcatcg
atgaagaacgcagcgaaatgcgataagtaatgtgaattgcagaatagtgaatcatcgaat
ctttgaacgcaccttgcgccctacggggcatgccggtttgagcgcctgatactaatggac
tacaagcgattgtagaccgatttgagtgtagcgagtccgcacgctctgaatgcattagcg
actgaaggtcgttgcagtgtaataagtattccattgcagtcgattgaacgccgcttctaa
tcgtcgtaagacaatcccaatgctaggcatcaaagtggtaggactacccgctgaacttaa
>I06DPDB03HKATO
gtcatgaatgtatcgttattcttaacaagcataactttcagcaacggatctcttggctct
cgcatcgatgaagaacgcagcgaaatgcgataagtaatgtgaattgcagaattgtgaatc
atcgaatctttgaacgcaccttgcgccccctgggcatgccagtttgagagcatcaccctc
ctcggcaggtttacctggcggatttgagcgctgccgacggctcgctctgattgcattagc
ggctgaggcctgcaacgacgtgataagtatttcgtcgcggcatgtcgctgccgctccgaa
ccgtcctcggacacttcgaatgctatgcatcaaattggtaggattacccgctgaacttaa
>I06DPDB03HDFF9
atcgaatataatcaaaactttcaacaacggatctcttggttctggcatcgatgaagaacg
cagcgaaatgcgataagtaatgtgaattgcagaattcagtgaatcatcgaatctttgaac
gcacattgcgccccttggcattccgaggggcatgcctgttcgagcgtcattacaccactc
aagcctggcttggtattgggcgccgcggacaccccgcgcgccttaatgtcttcggccgag
tccgcccgtctctaagcgttgtggcaatcagtccgcttgcgagatgggatggcgccgcgc
cgttaaacctcttcaatcaaggttgacctcggatcaggtagggatacccgctgaacttaa
>I06DPDB03G85SD
aaatgcgataagtaatgtgaattgcagaattcagtgaatcatcgaatctttgaacgcacc
ttgcgctctctggtattccggagagcacgtctgtctgagtgtcgctttactctcaacaac
cgagtttttgttaacttgggagttggatcttgagcgttgccgggtcccttgggatcgttg
gctcgctttaaaagcctggattgtgtcttcgaggttgttaatcctagtcgacgtgtaatt
agatttatcgttggcgttatggaggcctcttaacggacctttctcccctatcgtgctctt
taggagtgcaacttttgaacttttgacctcagatcagtcgggactacccgctgaacttaa
>I06DPDB03GU0FS
acggatctcttggttctcgcatcgatgaagaacgcagcgaaacgcgatagttaatgtgaa
ttgcagaattcagtgaatcatcgagtctttgaacgcacattgcgcttgttggtattccga
caagcacgtctgtttgagcgtcatgtttaaactcaacctcaccggttggtaatgagcccg
gggcacccgctgaggggacccggcttcaaagtagcacgctctgcgggccctaccgcttcc
agaacatagtagtcaacccattgcctgttcgagtgaataccggttgggctcccgcctgaa
caaaccaaaaattcttttaggtttgacctcaaatcagacgaggatacccgctgaacttaa
>I06DPDB03FXZTJ
taagtaatgtgaattgcagaattcagtgaatcatcgaatctttgaacgcatcacttgctg
ctcctggtatccgcaggatgcatgcccgtttgagtgtcgtgactatacgatcaagccgca
ccccccgtttccggggcggggtcgtgcctggacttggatgcgctgccgggcggtgacgcc
cggctcatcccaaatgcattagacggattcctggcttggactcttgttctcactcggcgt
gataacgtcacccgtcgaggacgtccctcgcctcatggaccggcttccaaccgtcccctc
gtggacaaatcgctttgacaatctgacctcaaatcgggtaggactacccgccgaacttaa
>I06DPDB03GROBK
cgcagcgaaatgcgataagtaatgtgaattgcagaattcagtgaatcatcgaatctttga
acgcaccttgcgccccttggtaatccgaggggcatgcctgtttgagtgtcttgaagccct
caaacccaaggtcctcctttaacgggggtggccttgaggtttggacttggacttttgccg
gtcgccctgtgcgtcggctcgtcctaaatgcattagctggctgctgaggttggtgacccg
gtgtgataaagtcactcgccggagtcgcctccttggttggtggccgcttctaaccgtctc
gtacgggacagatattaagcgtttgacctcaaatcaggtaggactacccgctgaacttaa
>I06DPDB03HH35K
ctacgggccttcataaatgaaatacaactttcaacaacggatctcttggctctcgcatcg
atgaagaacgcagcgaaatgcgataagtaatgtgaattgcagaattcagtgaatcatcga
atctttgaacgcacattgcgccctttggcattccgaagggcatgcctgttcgagcgtcat
tacacccctcaaacttgactgtttgatgttgggtactgcctgaaggcatacctaaaatca
gcgacggtttcaaccaacctcagacgtacaagtatcgttatagtgggcggttggggcctg
tcttgactaaactatctaaatgttgacctcggatcaggtaggaatacccgctgaacttaa
>I06DPDB03GCKI9
tgaagaacgcagcgaaatgcgataagtaatgcgaattgcagaattccagtgagtcatcga
atctttgaacgcacattgcgccctttggtattccgaagggcatgcctgttcgagcgtcat
tatcacccctcaagccttccggcttggtgttggacggtctggtcgagcccgcctcgaccc
ctcccaaagacaatgacggcggcctggttggacccccggtacatggagcttctttattga
gcacgtatcggttttcaaggcgtccccgggacccggtcttctctctcccgtccgcgggag
ggaaacccccctttttctaaggttgacctcggatcaggtaggaatacccgctgaacttaa
>I06DPDB03GHESM
tgtcaacctaaaatataactttcagcaatggatctcttggctctcgcatcgatgaagaac
gcagcgaaatgcgatacgtaatgtgaattgcagaattcagtgaatcatcgaatgtttgaa
cgcaccttgcgctctccttcgggaagagcatgcctgtctgagtgcagtctcctatttggg
catgtgggtttgcgcctgcatgaccagaattgggtgttgccactggctcgccttaaatgc
agtagctttgtttgcgactgaaagcgtgataagtcatcgctggaggtcgtggcgagcttc
caaccgtcatagacattgtaagtaggcatcagatcaggtaggactacccgctgaacttaa
>I06DPDB03FK2SF
ctaaataaattaaaactttcaacaacggatctcttggttctggcatcgatgaagaacgca
gcgaaatgcgataagtaatgtgaattgcagaattcagtgaatcatcgaatctttgaacgc
acattgcgccccttggtattccgaggggcatgcctgttcgagcgtcatttcaccactcaa
gcctagcttggtattgggcgccgcggggttccgcgcgccctaatgtccgtcccgcgcagc
ccgctgtctactcaagctgttggatgcaatcatgttctgctgcgaggtgggggcttcgcg
ccgttaaatctatttatcaaggttgacctcggatcaggtagggatacccgctgaacttaa
>I06DPDB03F85FB
ttgacttaaatataactttcagcaacggatctcttggctctcgcatcgatgaagaacgca
gcgaaatgcgatacgtaatgtgaattgcagaattcagtgaatcatcgaatgtttgaacgc
acctggcgctctccttcgggaagagcatgcctgtctgagtgccgtctgttatttgggcat
gtgggcttgcgccggcatgaccagagttgggtgttgccactggctcgcctcaaatgcagt
agcatcgtttgcgactgaaagcgtgataagtcatcatcgctggaggtcgtggcgagctcc
taatcgtcgtagacattgtaagtaggcatcagatcaggtaggactacccgctgaacttaa
>I06DPDB03GG5PU
tgtcaacctaaataataactttcagcaacggatctcttggctctcgcatcgatgaagaac
gcagcgaaatgcgatacgtaatgtgaattgcagaattcagtgaatcatcgaatgtttgaa
cgcaccttgcgctctccttcgggaagagcatgcctgtctcagtgccgtctcttagttggg
catgcgggttagcgcctgcatgaccagagttgggtgttgccactggctcgccttaaatgc
agtagcgtcgttactggctgaaagcgtgataagtcatcgctggaggtcgtggcgagcttc
gaatcgtcgtagacattgaaagcaggcatcagatcaggtaggactacccgctgaacttaa
>I06DPDB03G1HM3
atttgcaaactaaaaactttcaacaacggatctcttggttctggcatcgatgaagaacgc
agcgaaatgcgataagtaatgtgaattgcagaattcagtgaatcatcgaatctttgaacg
cacattgcgccctctggtattccggggggcatgcctgttcgagcgtcattacaaccctca
agctctgcttggtattgggcctcaccggttctggtgggccttaaaatcagtggcggtgcc
attcggcttcaagcgtagtaattcttctcgcttctggagttccgggtgtgtgcttgccat
caacccccaattatatcaaaggttgacctcggatcaggtagggatacccgctgaacttaa
>I06DPDB03G1EWU
gcatcgatgaagaacgcagcgaaatgcgataagtaatgcgaattgcagaattccagtgag
tcatcgaatctttgaacgcacattgcgccctttggtattccgaagggcatgcctgttcga
gcgtcattatcaaccctcaagccccctttggcttggctttggacggcctggtcaggcgac
tgacccctcctaaagacaatgacggcggcgtcgtgggacccccggtacactgagcttctt
aactgagcacgtatcggattgagggaccccgggccacggtctcctctcttccccgcgtgg
aagagaaacccccctttcaaggttgacctcggatcaggtagggatacccgctgaacttaa
>I06DPDB03G01UO
ttaacgaatgaacaactttcaacaacggatctcttggctctcgcatcgatgaagaacgca
gcgaaatgcgataagtaatgtgaattgcagaattcagtgaatcatcgaatcctttgaacg
cacattggcgccccttggtattccgaggggcatgcctgttctgagcgtcatttaaacaat
caagcacaggcttggtcttgggtgcggtcctgggcaccccccgtaacttgttggcggcac
cgtccggctcttaagcgtagcagaaatttcgcttggtgagctttggcaggggcccgccag
gtaagctttcatctcaaaaagtttgacctcggatcaggtagggatacccgctgaacttaa
>I06DPDB03F9BLC
ttcaacaacggatctcttggttctggcatcgatgaagaacgcagcgaaatgcgataagta
gtgtgaattgcagaattcagtgaatcatcgaatctttgaacgcacattgcgcccgccagc
attctggcgggcatgcctgttcgagcgtcatttcaaccctcaagccccccgcggcctggt
gttggcggacggccccccggccacgcgcccgggcccccgccgaaatgcaggggcggtcgc
ctcgcggtaaccattacgcagtagcaaaacctcgtaactgggacgcggagcggccacgcc
taacccccaaaatctcctagagttgacctcggatcaggtagggatacccgctgaacttaa
>I06DPDB03GXZG7
ccttcataaatgaaatacaactttcaacaacggatctcttggctctcgcatcgatgaaga
acgcagcgaaatgcgataagtaatgtgaattgcagaattcagtgaatcatcgaatctttg
aacgcacattgcgccctctggtattccggggggcatgcctgttcgagcgtcattacaacc
ctcaagcgctgcttggtgttgggcggtaccgcgcgcggtacgcctcaaacgtagtggcgg
cgccgttcggctcctagcgtagtaactactctcggctatggggaccgggcgcgcgcccgc
cagcaacccatacttccaaaggttgacctcggatcaggtagggatacccgctgaacttaa
>I06DPDB03FM9LO
cgatgaagaacgcagcgaaatgcgataagtaatgtgaattgcagaattcagtgaatcatc
gaatctttgaacgcaccttgcgctccttggtattccgaggagcatgcctgtttgagtgtc
atgaatatctcaactcacctggtttttattaactgtggtgggcttggacttggaggtatg
ctggctgactagtcggctcctctctaaatgcattagctggacctgttatggatcagtact
cggtgtgataattgtctacgccgtgtctgtgaagtgcttgaatggactagcttctaaccg
tcttcggacaactattgacattttgacctcaaatcaggtaggattacccgctgaacttaa
>I06DPDB03FU1H4
gtaatgtgaattgcagaattcagtgaatcatcgaatctttgaacgcaccttgcgctcctt
ggtattccgaggagcatgcctgtttgagtgtcatgaacaccctccacctccggggctttt
gcgagctttccggcggctgggacttgggggattactggcggccttcgcgggtcggctccc
cttgaatgcattagcggggcgcgacgcggtcctttgcccggcgcggccatcctcggtgta
gtacgctattcaccttgggttggcgcgccttgacccgtcatgctcgcttctaaccgcgtg
taatgcgcacttcattgtacatttgacctcaaatcaggtaggactacccgctgaacttaa
>I06DPDB03GST4I
cataacaaatataactttcaacaacggatctcttggctctcgcatcgatgaagaacgcag
cgaaatgcgataagtaatgtgaattgcagaaatagatgaatcgatcagaattgactttga
acctgcaccttgcggccccatggggcgattgccggctttgagcgctgataacctggacta
caagcgattgtagaccgatttgagcgtagcgagtccgcacgctctgaatgcattagcgac
tgaagggtcattgcagtgtaataagtattccattgcagtcgattgaacgccgctcctaat
cgtcgtaagacaactcctaatgctaggcatcaaagtggtaggactacccgctgaacttaa
>I06DPDB03GEG1Z
ctggcaacgatgaagaacgcagcgaaatgcgataagtaatgtgaattgcagaattccgtg
aatcatcgaatctttgaacgcacattgcgcccaccagtactctggtgggcatgcctgtcc
gagcgtcatttcgaccctcgagcctccctctgtggtggttcggtgctgggacgctacagc
gcgcttgcccgcgctgtaggccccgaaatgcagtggcggcctcgccgagaccccgagcgc
agtaaaccgtgccctagcacagcgcctcgttcagggtgtccggcgggtgccccggccgta
aaaccccctaatttatagaaggttgacctcggatcaggtaggaatacccgctgaacttaa
>I06DPDB03FVT6P
attcataacaaatataactttcaacaacggatctcttggctctcgcatcgatgaagaacg
cagcgaaatgcgataagtaatgtgaattgcagaatagtgaatcaattctgcaatcctttt
gaacctgcacccttgcgccctagcggggcatgccggtttgagcgcctgatactaatggac
tacaagcgattgtagaccgatttgagtgtagcgagtccgcacgctctgaatgcattagcg
actgaaggtcgttgcagtgtaataagtattccattgcagtcgattgaacgccgcttctaa
tcgtcgtaagacaatcccaatgctaggcatcaaagtggtaggactacccgctgaacttaa
>I06DPDB03F6NR9
gagaagcagggcaaatctagtcaaaactttcaacaacggatctcttggttctggcaacga
tgaagaacgcagcgagatgcgataagtaatgtgaattgcagaattccgtgaatcatcgaa
tctttgaacgcacattgcgccctttggcattccgaagggcatgcctgttcgagcgtcatt
acacccctcaaacttgactgtttgatgttgggtactgcctgaaggcatacctaaaaatca
gcgacggtttcaaccaacctcagacgtacaagtatcgttatagtgggcggttggggcctg
tcttgactaaactatctaaatgttgacctcggatcaggtaggaatacccgctgaacttaa
>I06DPDB03FTX8Q
caaaagtttaaatgaagcaaaactttcaacaacggatctcttggttctggcatcgatgaa
gaacgcagcgaaatgcgataagtaatgtgaattgcagaattcagtgaatcatcgaatctt
tgaacgcacattgcgccccttggcactccgaggggcatgcctgttcgagcgtcatttcac
ccttcaagcctggcttggtattgggcgccgcggcccccgcgcgcctcaaagtcctgccgg
ccgggtcgtgtcccccgtagcgttgtggttaaaaacgttcgctaatcggggcggcgcggc
ctcgccgtaaaacttctcaaggttgacctcggatcaggtagggatacccgctgaacttaa
>I06DPDB03GCLY6
tttagcaacggatctcttggctctcgcatcgatgaagaacgcagcgaaatgcgataagta
atgtgaattgcagaattcagtgaatcatcgaatctttgaacgcaccttgcgccttttggg
ttcgccctgggcatgctggattgagcgccttttcatgcttatgcttgtatcttttgatac
ctgcatagatttgaatgtgttgccggcctgccggctcattctgaatgcatgagcgactga
actgctcgaagcaacgtgataagtatcttcgttgtgacttgcaagacagacgcttcaaat
cgtcttcggacaatacctaatgccaggcctcaatttagtaggattacccgctgaacttaa
>I06DPDB03F25XS
ttggttctggcaacgatgaagaacgcagcgaaatgcgataagtaatgtgaattgcagaat
tccgtgaatcatcgaatctttgaacgcacattgcgcccaccagtactctggtgggcatgc
ctgtccgagcgtcatttcgaccctcgagcctccctgtggtggttcggtgctgggacgcta
cagcgctagcaagcgctgtaggtcccgaaatacagtggcggcctcgccgagaccccgagc
gcagtaaaccgtgccctagcacagcgcctcgttcagggtgtccggcgggtgccccggccg
ttaaaccccccaatttacaaggttgacctcggatcaggtaggaatacccgctgaacttaa
>I06DPDB03FSDBG
aatgcgataagtaatgtgaattgcagaattcagtgaatcatcgaatctttgaacgcacct
tgcgctccttggtattccgaggagcatgcccgtttgagtgtcgtgatatcatcaagccga
ccccccctttccggggcggggtcgtgcctggacttggatgcgctgccgggcggtgacgcc
cggctcatcccaaatgcattagacggattcctggcttggacttttgttctcactcggcgt
gataacgtcacccgtcgaggacgtccctcgcctcatggaccggcttccaaccgtcccctc
gtggacaaatcgctttgacaatctgacctcaaatcgggtaggactacccgccgaacttaa
>I06DPDB03G0AGO
cgtcctctgggcggaaacgaaatacaactttcaacaacggatctcttggctctcgcatcg
atgaagaacgcagcgaaatgcgataagtaatgtgaattgcagaatagtgaatcatcgaat
ctttgaacgcaccttgcgccccatggggcatgccggtttgagcgcctgataaccctggac
tacaagcgattgtagaccgatttgagcgtagcgagtccgcacgctctgaatgcattagcg
actgaaggtcattgcagtgtaataagtattccattgcagtcgattgaacgccgctcctaa
tcgtcgtaagacaactctaatgctaggcatcaaagtggtaggactacccgctgaacttaa
>I06DPDB03F60MN
ctaaactaaataaattaaaactttcaacaacggatctcttggttctggcatcgatgaaga
acgcagcgaaatgcgataagtaatgtgaattgcagaattcagtgaatcatcgaatctttg
aacgcacattgcgccccttggtattccgaggggcatgcctgttcgagcgtcatttcacca
ctcaagcctagcttggtattgggcgccgcggggttccgcgcgccctaatgtctcccggcc
gagccgcctgtctctaagcgttgtggcaatcagttcgcttgcgaggtggggggcttcgcg
ccgttaaatctatttatcaaggttgacctcggatcaggtagggatacccgctgaacttaa
>I06DPDB03GSVZY
cgtttataacgaatgaaacaactttcaacaacggatctcttggctctcgcatcgatgaag
aacgcagcgaaatgcgataagtaatgtgaattgcagaattcagtgaatcatcgaatcttt
gaacgcacattgcgccccttggtattccgaggggcatgcctgttcgagcgtcatttcacc
actcaagcctagcttggtattgggcgccgcggggttccgcgcgccttaatgtctcccggc
cgagccgcctgtctctaagcgttgtgcgaatcagttcgcttgcgaggtgggggcgtcgcg
ccgttaaatctattcatcaaggttgacctcggatcaggtagggatacccgctgaacttaa
>I06DPDB03HG0GJ
taaattgtcaaaactttcaacaacggatctcttggttctggcatcgatgaagaacgcagc
gaaatgcgataagtaatgcgaattgcagaatagtgagtcatcgaatctttgaacgcatat
tgcgccctttggtattccgaagggcatgcctgtccgagcgtcattactaccctcaagccc
agcttgtcgttggacctccatcggtgaaagatgggtctaaaaggtaatgacggcgtccgg
ttggacctcagatacacggagctgatcacagcacgtatctcgacggccgaccggcccggt
ctttaaccaaattttcataaggttgacctcggatcaggtagggatacccgctgaacttaa
>I06DPDB03GLSMQ
actttcaacaacggatctcttggttctggcatcgatgaagaacgcagcgaaatgcgataa
gtaatgtgaattgcagaattcagtgaatcatcgaatctttgaacgcacattgcgcccgcc
agtattctggcgggcatgcctgttcgagcgtcatttcaaccctcaagccccgggcttggt
gttggggaccggccaccgcggattcgtccgcaggccgccccctaaatccagtggcggtca
cgccgcggcttcctctgcgtagtagcacacctcgcagccggatcgcggcgcggccacgcc
gtaaaaccccaactctgaaatgttgacctcggatcaggtaggaatacccgctgaacttaa
>I06DPDB03GLPMV
agtaatgtgaattgcagaattcagtgaatcatcgaatctttgaacgcaccttgcgctcct
gggctattcctaggagcatgcctgtttgagtgtcttgaaatcatcaaccccagttgaatt
tgaaatttgactggtggcttggacttgggggtttgctggtcgttttgattcggtctggct
cctcttgaatgcattagcttggacttgttcctatggcttcatggcgtgataaactaatct
taccgcattcgctttgactacgtccctgtgggaataactatgagtctagcttctaactgt
cctctggacaatctttcaatctttgacctcaaatcaggtaggactacccgctgaacttaa
>I06DPDB03GGXRR
tactatattaaataaaagcaaaactttcaacaacggatctcttggttctggcatcgatga
agaacgcagcgaaatgcgataagtaatgtgaattgcagaattcagtgaatcatcgaatct
ttgaacgccacattgcgccctctggtattccgggggcatgcccgttcgagcgtcattaca
accctcaagctctgcttggtgttgggcagcaccgcccggtgcgccccaaaacaagtggcg
gcgccgtctggcttcaagcgtagtaacacttctcgcttcgggaccaggcgtgctcctgcc
agcaaccccctcacttcaaaggttgacctcggatcgggtagggatacccgctgaacttaa
>I06DPDB03FKY6W
tcgcatcgatgaagaacgcagcgaaatgcgataagtaatgtgaattgcagaattcagtga
atcatcgaatctttgaacgcaccttgcgctccttggtattccgaggagcatgcctgtttg
agtgtcatgaaattctcaacccataagtccttgtgatctatgggcttggatttggaggct
tgctggccctagcggtcggctcctcttgaatgcattagcttgattccgtgcggatcggct
ctcagtgtgataattgtctacgctgtgaccgtggagcgttttggcaagcttctaaccgtc
cattaggacaatctttcaacatctgacctcaaatcaggtaggactacccgctgaacttaa
>I06DPDB03GFYLU
aatgtatattattataacaaaacacaactttcaacaacggatctcttggctctcgcatcg
atgaagaacgcagcgaaatgcgataagtaatgtgaattgcagaattcagtgaatcatcga
atctttgaacgcaccttgcgccctttggtattccgaagggcatgcctgtttgagtgtcat
gaaaaactcacctaagggtttccttagtgtggacgtggtcgttgcgattcgctcgactta
aagaccttagcggtggacgcgtcgtaggcgtaataagtttcgcctactagccttaagctg
ctcataacccctatttttgcattagacctcaaatcaggtaggactacccgctgaacttaa
>I06DPDB03F3ET9
atgtgaattgcagaattcagtgaatcatcgaatctttgaacgcaccttgcgctcgctggt
attccggcgagcatgcctgtttgagtgtcatgaactcttcaaccctccaattccttgttt
gaattgtgaggtgtttggatcttgaacgtctatgctggccttttcggaggcgaagctcgt
tcgtaatagattagcaactcaatttcgacaaactcggattgactcggcgtgatagactta
atattcgctgaggacatcttgtaatgaggtggccgagttacggaagtgaaagcttctaat
ttgaatctcaagtctcttatgttagacctcagatcaggcaggactacccgctgaacttaa
>I06DPDB03GYJAL
ttttaataagttaaaactttcaacaacggatctcttggttctggcatcgatgaagaacgc
agcgaaatgcgataagtaatgtgaattgcagaattcagtgaatcatcgaatctttgaacg
cacattgcgccctctggtattccggggggcatgcctgttcgagcgtcattacaaccctca
agctctgcttggtattgggcctcaccggttctggtgggccttaaaatcagtggcggtgcc
attcggcttcaagcgtagtaattcttctcgcttctggagttccgggtgtgtgcttgccat
caacccccaattatatcaaaggttgacctcggatcaggtagggatacccgctgaacttaa
>I06DPDB03GW0ZS
tcgcatcgatgaagaacgcagcgaaatgcgataagtaatgtgaattgcagaatagtgaat
catcgaatctttgaacgcaccttgcgccccatggggcatgccggttttgaggcgcctgga
attaaacccccttggggactaaccaagtcagcaagcttggatttaggatccaggaatttg
ccaggactttggtaaggccggtgatgcccgagcgatcgcagcgtcctgaatgcattagcg
actgaaggtcattgcagtgtaataagtattccattgcagtcgattgaacgccgctcctaa
tcgtcgtaagacaactctaatgctaggcatcaaagtggtaggactacccgctgaacttaa
>I06DPDB03G17FC
aacgcagcgaaatgcgataagtaatgtgaattgcagaattcagtgaatcatcgaatcttt
gaacgcaccttgcgccctttggtattccgaggggcatgcctgtttgagtgtcttgaaaac
atcaaacccactggctttgcggtcggtgcggtttggacttgggggttctttgctgccgct
tgcggtggctccccttaaatgaatcggtcgggctttcgtgtggcttgtcccttggcgttg
tattaccctcgtcgctggacggcccgcgtgtttgcgcccctccttgacttgcctttggag
tggcggtcaattgctttgtgatctgacctcaaatcaggtaggactacccgctgaacttaa
>I06DPDB03FN5UA
cgataagtaatgtgaattgcagaattcagtgaatcatcgaatctttgaacgcaccttgcg
ctccttggtattccgaggagcatgcccgtttgagtgtcgtgatatcatcaagccgcaccc
ccccccttttccggggtggggttgtgcctggacttggatgcgctgccgggcggcgacgcc
cggctcatcccaaatgcattagacggattcctggcttggacttttgttctcactcggcgt
gataacgtcacccgtcgaggacgtccctcgcctcatgggccggcttccaaccgtcccctc
gtggacaaatcgctttgacaatctgacctcaaatcgggtaggactacccgctgaacttaa
>I06DPDB03FTJUS
acgcagcgaaatgcgataagtaatgtgaattgcagaattcagtgaatcatcgaatctttg
aacgcaccttgcgctcctgggctattcctaggagcatgcctgtttgagtgtcttgaaatc
atcaaccccagttgaatttgaaatttgactggtggcttggacttgggggtttgctggtcg
ttttgattcggtctggctcctcttgaatgcattagcttggacttgttcctatggcttcat
ggcgtgataactatctacgctttgtactgtcctgtggaataactatgagtctgtctacta
tctctggacaatctttcaatctttgacctcaaatcaggtaggactacccgctgaacttaa
>I06DPDB03HGBFI
aacggatctcttggttctggcatcgatgaagaacgcagcgaaatgcgataagtaatgtga
attgcagaattcagtgaatcatcgaatctttgaacgcacattgcgccctctggtattccg
gggggcatgcctgttcgagcgtcattacaccactcaagcctggcttggtattgggagacc
gccccggctggggcgctcccgaaaatcagcggcggtgcggccggacttcccagcgcagta
gcattcaatctcgctgcagcgaagccgtctgccccggccggacaacccggtcctcgcctc
cgcgcgagacacctctcaacggttgacctcggatcaggtagggatacccgctgaacttaa
>I06DPDB03HDT5N
ttttagcaacggatctcttggctcgtgcatcgatgaagaacgcagcgaaatgcgataagt
aatgtgaattgcagaattcagtgaatcatcgaatctttgaacgcaccttgcgcctttctg
gtttaccaggggcatgccggtttgagcgccttttcatacttatgcttgcacgtttgtgta
atgcatagatttgagtgtattgccggtatcatcggctcgctctgaatgcatgagcgacta
gacagctcgaagcaatgtgataagtatcttcattgcgacaagctcgatagacgcttccaa
tcgtcttcggacaattctaatgctaggcctcaaagtggtaggattacccgctgaacttaa
>I06DPDB03G8A6V
tttcaacaacggatctcttggttctggcatcgatgaagaacgcagcgaaatgcgataagt
aatgtgaattgcagaattcagtgaaccatcgaatctttgaacgcatattgcgcccattag
tattctagtgggcatgcctattcgagcgtcatttcaacccttaagcaccttaattaatgc
ttagcgctgggaatctgcgttatgacgcagttccctaaaagcagtggcagtgttaggtac
actcgtagcgtagtaaatttttttctcgcttctctggtggccctgaacaacatgccgtaa
aacgtcacatacttctgaaaggttgacctcggattaggtaggaatacccgctgaacttaa
>I06DPDB03GKJOC
catagaatgctaaaaactttcaacaacggatctcttggttctggcatcgatgaagaacgc
agcgaaatgcgataagtaatgtgaattgcagaattcagtgaaccatcgaatctttgaacg
cacattgcgcccgccggcatcccggcgggcatgcctgtccgagcgtcatttccaccctca
ggccccgcctggtgttagggacctgcgccccgcgcagccccccaaagacagcggcggtac
cggtccggtcccgagcgtagtagcacacgtcgctctgggcgccgggcccgtgcccgccgt
aaaacccccgacctacagaaggttgacctcggatcaggtaggaatacccgctgaacttaa
>I06DPDB03GQ1C4
atgtgaattgcagaattcagtgaatcatcgaatctttgaacgcaccttgcgctctctggt
attccggagagcacgtctgtctgcatgatgtgctgcttgacttatccctcacgacaaccg
aagttttttgttaacttgggagttggatcttgagcgttgccgggtcccttgggatcgttg
gctcgctttaaaagcctggattgtgtcttcgaggttgttaatcctagtcgacgtgtaatt
agatttatcgttggcgttatggaggcctcttaacggacctttctcccctatcgtgctctt
taggagtgcaacttttgaacttttgacctcagatcagtcgggactacccgctgaacttaa
>I06DPDB03G7EPW
gcgaaatgcgataagtaatgtgaattgcagaattcagtgaatcatcgaatctttgaacgc
accttgcgctcctgggctatctcgaggcatgcctgtttgagtgtcttgaaatcatcaacc
ccagttgaatttgaaatttgacgtgcgttggcttggggatcttggggttcgctgcgtttg
attcggtctggctcctcttgaatgcattagcttggacttgttcctatggcttcatggcgt
gataactatctacgctttgtactgtcctgtggaataactatgagtctagcttctaactgt
cctctggacaatctttcaatctttgacctcaaatcaggtaggactacccgctgaacttaa
>I06DPDB03GSMTG
cgcagcgaaatgcgataagtaatgtgaattgcagaattcagtgaatcatcgaatctttga
acgcaccttgcgctccctggtattcctaggagcatgcctgtttgagtgtcgtgaacatat
caaccccataaggattttggtctctatggtggcttggatttgggggcttgctggtcatta
atttggtcggctctccttaaatgcattagctttggacttgttctgtaggctgcttggcgt
gataattatctacgctttgcaatcgtctgtggaatattatgagtctagcttctaatcgtc
ctctggacaatctaaattcgttttgacctcaaatcaggtaggactacccgctgaacttaa
>I06DPDB03FZHJT
gcgtaaacgcaaccgaaaaacaactttcaacaacggatctcttggttctggcatcgatga
agaacgcagcgaaatgcgataagtaatgtgaattgcagaattcagtgaatcatcgaatct
ttgaacgcacattgcgccctctggtattccggggggcatgcccgttcgagcgtcattaca
accctcaagctctgcttggtgttgggcagcaccgcccggtgcgccccaaaacaagtggcg
gcgccgtctggcttcaagcgtagtaacacttctcgcttcgggaccaggcgtgctcctgcc
agcaacccccacacttcaaaggttgacctcggatcgggtagggatacccgctgaacttaa
>I06DPDB03FQFEE
cctggcctcataaagtggaaatacaactttcaacaacggatctcttggctctcgcatcga
tgaagaacgcagcgaaatgcgataagtaatgtgaattgcaggaattagtgaatcatcgaa
tctttgaacgcaccttgcgccccatggggcatgccggtttgagcgcctgataaccctgga
ctacaagcgattgtagaccgatttgagcgtagcgagtccgcacgctctgaatgcattagc
gatcgaaggctactacagtgtaataagtattccattgtattggttggacaccgctgctaa
tcgtcgtaagacaactctaatgctaggcatcaaagtggtaggactacccgctgaacttaa
>I06DPDB03HIWJO
ggctttaagcaaaaaaatgaatcaaaactttcaacaacggatctcttggttctggcatcg
atgaagaacgcagcgaaatgcgataagtaatgtgaattgcagaatagtgaatcatcgaat
ctttgaacgcaccttgcgccctacggggcatgccggtttgagcgcctgatactaatggac
tacaagcgattgtagaccgatttgagtgtagcgagtccgcacgctctgaatgcatcagcg
actgaaggtcgttgcagtgtaataagtattccattgcagtcgattgaacgccgcttctaa
tcgtcgtaagacaatcccaatgctaggcatcaaagtggtaggactacccgctgaacttaa
>I06DPDB03G8V4H
gtgaatcatcgaatctttgaacgcaccttgcgctcctgggctactcctaggagcatgcct
gtttgagtgtcttgaaatcatcaaccccagttgaatttgaaatttgactggtggcttgga
cttggggtttgctggtcgttttgattcggtctggctcctcttgaatgcattagctttggg
actttgcgttcccttattgggcctttccaattgggccggttggaattaaaaccttaatct
tacctgcattcgctttgactacgtccctgtggaataactatgagtctagcttctaactgt
cctctggacaatctttcaatctttgacctcaaatcaggtaggactacccgctgaacttaa
>I06DPDB03HCE2V
ataaactaaaactttcaacaacggatctcttggttctggcatcgatgaagaacgcagcga
aatgcgataagtaatgtgaattgcagaattcagtgaatcatcgaatctttgaacgcacat
tgcgccccttggtattccgaggggcatgcctgttcgagcgtcatttcaaccctcaagctc
tgcttggtgttgggccccgtcctccacggacgcgccttaaagacctcggcggtggcgtct
tgcctcaagcgtagtagaaaacacctcgctttggagcgcacggcgtcgcccgccggacga
acctttgaattatttctcaaggttgacctcggatcaggtagggatacccgctgaacttaa
>I06DPDB03GB4JK
gtatcatacaatcgttaaaactttcaacaacggatctcttggttctggcatcgatgaaga
acgcagcgaaatgcgataagtaatgtgaattgcagaattcagtgaatcatcgaatctttg
aacgcacattgcgccctttggtattccgaggggcatgcctgttcgagcgtcatttcacca
ctcaagcctagcttggtattgggcgccgcggggttccgcgcgccttaatgtctcccggcc
gagccgcctgtctctaagcgttgtggtaatcagttcgcttgcgaggtggggggcgtcgcg
ccgttaaatctattcatcaaggttgacctcggatcaggtagggatacccgctgaacttaa
>I06DPDB03GNBWM
gaccctaaaatataacatttcagcaacggatctccttggctctcgcatcgatgaagaacg
cagcgaaatgcgatacgtaatgtgaattgcagaattcagtgaatcatcgaatgcttgaac
gcaccttgcgctctccttcgggaagagcatgcctgtctgagtgccgtctgttaatttggg
catgtgggcttgcgcctgcatgaccagagttgggtgttgccactggctcgcctcaaatgc
agtagcttcgtttgcgactgaaagcgtgataagtcatcgctggaggtcgtggcgagctcc
taatcgtcattgacattgtaagtaggcatcagatcaggtaggactacccgctgaacttaa
>I06DPDB03G4QEF
cagtggatcatcgaatctttgaacgcaccttgcgctccttggtattccgaggagcatgcc
tgtttgagtgtcatgaaatcatcaaccaccacattggttttttgccaaagtgtgtggctt
ggatttgggtgtcttgcctctgccttgcagtttggctcaccttaaaaacattagtggatc
ttgtctgattgtgacatggtttgacttggcgtaataagtatttcgctgaggacatctcta
gggatggccaagttgctggactccatatctgctctccaaccccttcttgacagcaatgtt
tgagaagacttcattttgacatctggcctcaaatcaggtaggactacccgctgaacttaa
>I06DPDB03F55G5
agcgaaatgcgataagtaatgtgaattgcagaattcagtgaatcatcgaatctttgaacg
caccttgcgctccctggtattcctaggagcatgcctgtttgagtgtcgtgaacatcatcg
accccataatggattttggtctctatggtggcttggagttttgggggcttgtctggtcat
taatttggtcggctctccttaaatgcattagcttggacttgttctgtaggctgcttggcg
tgatattatctacgctttgcaatcgtctgtggaatattatgagtctagcttctaatcgtc
ctctggacaatctaaattcgttttgacctcaaatcaggtaggactacccgctgaacttaa
>I06DPDB03GZB9I
cgaatataatcaaaactttcaacaacggatctcttggttctggcatcgatgaagaacgca
gcgaaatgcgataagtaatgtgaattgcagaattcagtgaatcatcgaatctttgaacgc
acattgcgccccttggcattccgaggggcatgcctgttcgagcgtcattacaccactcaa
gcctggcttggtattgggcgcgcggacaccccgcgcgccttaatgtcttcggccgagtcc
gcccgtctctagacgtgttggcatgcagtcgcttcgctgagatggatgggggcgccgcgc
cgttaaacctcttcaatcaaggttgacctcggatcaggtagggatacccgctgaacttaa
>I06DPDB03FZJSQ
gcatcgatgaagaacgcagcgaaatgcgataagtaatgtgaattgcagaattcagtgaat
catcgaatctttgaacgcaccttgcgctccttggtattccgaggagcatgcctgtttgag
tgtcgtgtaattctcaacctataaatccttgtggtttttaggcttggacttggaggcttt
tgctggctttaccgtcggctcctcttaaatgcattagcttgattccttgcggatcggctc
tcagtgtgataattatctgcgctgtgaccgtgaagcgtttggcgagcttctaaccgtctc
tttgagacaaacactttgacatctgacctcaaatcaggtaggactacccgctgaacttaa
>I06DPDB03HCDUK
cgcagcgaaatgcgataagtaatcgattgcaatgactcgaatcgtgtgatcatcgaatct
ttgaacgcaccttgcgctccttggtattccgaggagcatgcctgtttgagtgtcatgtta
atatcaaccccgtcggtttgtaaatcagaccgttgggtgttggacttggaggttcttgct
ggctgcaaagtcggctcctcttgaatgcattagcttgggcctgttgtgcgtgctcgcggt
gtaataagttttattcatcgtttgggtcgtacacttattgggcttgcttctaactgtctt
cggacaagcgtaacctttgactctgacctcaaatcaggtaggactacccgctgaacttaa
>I06DPDB03HBVEW
tctgagtattattttaataagttaaaactttcaacaacggatctcttggttctggcatcg
atgaagaacgcagcgaaatgcgataagtaatgtgaattgcagaatagtgaatcatcgaat
ctttgaacgcaccttgcgccccatggggcacgccggtttgagcgcctgataaccctggac
tacaagcgattgtagaccgatttgagcgtagcgagtccgcacgctctgaatgcattagcg
actgaaggtcattgcagtgtaataagtattccattgcagtcgattgaacgccgctcctaa
tcgtcgtaagacaactctaatgctaggcatcaaagtggtaggactacccgctgaacttaa
>I06DPDB03GHHYR
cttggttcccgcatcgatgaagaacgcagcgaaacgcgatagttaatgtgaattgcagaa
ttcagtgaatcatcgagtctttgaacgcacattgcgcctcctggcattccgggaggcacg
tccgtttgagcgtcagcttaaccttccgagcgatattttattgccgggcctttggcgagg
ggaggcaaaccgaggcgcctaggcgcctgcggttttcccccgcttaaacttgaagctagc
cgggcgagcccactgcaacgacttgtaaaattttatctgtcggaatgcggtggtgacctt
gcacggccctaacctttgacttttgacctcaaatcggacgaggatacccgctgaacttaa
>I06DPDB03HCQ5D
tctcttggttctggcatcgatgaagaacgcagcgaaatgcgataagtaatgcgaattgca
gaattccagtgagtcatcgaatctttgaacgcacattgcgccctttggtattccgaaggg
catgcctgttcgagcgtcattatcacccctcaagcccccccgggtttggtgttggacggc
ctggtcaggcgactgacccctcctaaagacaatgacggcggcctcggaggacccccggta
cactgagcttcttaactgagcacgtatcggatcacgggtcacgggggacacggtctgaaa
aacctactttttttttctaaggttgacctcggatcaggtaggactacccgctgaacttaa
>I06DPDB03FVFK3
gtgatagacgatgtgaatgaatgaacttttgaataaaacaactttcagcaacggatctct
tggctctcgcatcgatgaagaacgcagcgaaatgcgataagtaatgtgaattgcagaatt
cagtgaatcatcgaatgtttgaacgcatcttgcgctctccttggagagcatgcctgtctg
agtgccgattagagttgatgtgcgcaagcgtgtcagatgtgggcgttgcttcagctcgcc
ttaaatggagtagtgcggacgagccgacggtgtgataagtcatcgctgaaggttgactct
gtgcttacaacagactacgtgctaggcatcagatcaggtagggttacccgctgaacttaa
>I06DPDB03GK5X2
cagcgtataacgcattataaaacaactttcaacaacggatctcttggctctcgcatcgat
gaagaacgcagcgaaatgcgataagtaatgtgaattgcggaattcagtgaatcatcgaat
ctttgaacgcaccttgcgccctacggggcatgccggtttgagcgcctgatactaatggac
tacaagcgattgtagaccgatttgagtgtagcgagtccgcacgctctgaatgcattagcg
actgaaggtcgttgcagtgtaataagtattccattgcagtcgattgaacgccgcttctaa
tcgtcgtaagacaatcccaatgctaggcatcaaagtggtaggactacccgctgaacttaa
>I06DPDB03G7CUY
ataagtaatgtgaattgcagaattcagtgaatcatcgaatctttgaacgcaccttgcgct
cctgggctattcctaggagcatgcctgtttgagtgtcttgaaatcatcaaccccagttga
attgaaatttgactggtggcttggacttgggggtttgctggtcgttttgattcggtctgg
ctcctcttgaatgcattagcttggacttgttcctatggcttcatggcgtgataactatct
actgctttgtacctgtccgatgtggaaactaagctgatgaagtctagtcttactaactgt
cctctggacaatctttcaatctttgacctcaaatcaggtaggactacccgctgaacttaa
>I06DPDB03G63MS
cgataagtaatgtgaattgcagaattcagtgaatcatcgaatctttgaacgcaccttgcg
ctcctgggctatttctaggagcatgcctgtttgagtgtcttgaaatcatcaaccccagat
ttgattttgaaaatttgactggtggccttggacttgggggtttgctggtcgttttgattc
gggttctgcgtcctcttgatgtgcattagcttggacttgttcctatggcttcatggcgtg
ataactatctacgctttgtactgtcctgtggaataactatcgagtctagcttctaactgt
cctctggacaatctttcaatctttgacctcaaatcaggtaggactacccgctgaacttaa
>I06DPDB03GLR1A
ctctcgcatcgatgaagaacgcagcgaaatgcgataagtaatgtgaattgcagaattcag
tgaatcatcgaatctttgaacgcaccttgcgctcctgggctattcctaggagcatgcctg
tttgagtgtcattgaccaatcaacttcacaaattttgtgatgcttggattatgagggtct
gccagtagtctctattggctcccttgaaataaattagcaagtgctcgacactggctctag
attgataaatgtctatctgttgcctttgttgcagtctgctttaactgtctcctgtagact
gtcctttggggcatttttgatcttgacctcaaatcaggtaggactacccgctgaacttaa
>I06DPDB03F4WJ6
gatgaagaacgcagcgaaatgcgataagtaatgtgaattgcagaattcagtgaatcatcg
aatctttgaacgcaacttgcgccccttggtattccgaggggcacgcctgtttgagtgtcg
tgaattcctccacccaccatcctttttgtgttggtcgggctgggatctggggggtttgtg
ggtcctctctggtccgctctccttgaacgcatgagtgaagacctgtacaggcctcggtgt
gatagatatctacgccacggctctgtgcggaatagtgctttgcttcgaaccgtccctctc
tgggacaagctctattgaacacttgacctcaaatcaggcgggactacccgctgaacttaa
>I06DPDB03GAGI3
aaaactttcaacaacggatctctaggctctcgcatcgatgaagaacgcagcgaaatgcga
taagtaatgtgaattgcagaattcagtgaatcatcgaatctttgaacgcaccttgcacct
tttggtattccgaaaggtatgcctgtttgagtgtcttgaatcatcacttcaaagagtttt
ctttgaatgtggatttgggtgttgccatttggctcgccttgaatgtgttagtgggtcagc
ccaagctaggtgtaataagtttcatctggtgtaagtgtcgtccgcttccaactcgcaagg
ctttggcctgcattttcatgactagacctcaaatcaggtaggactacccgctgaacttaa
>I06DPDB03G8LB4
gcagcgaaatgcgataagtaatgtgaattgcagaattcagtgaatcatcgaatctttgaa
cgcaccttgcgctcctgggctattcctaggagcatgcctgtttgagtgtcttgaaatcat
caaccccagttgaatttgaaatttgactggtggcttggactggttgggttgtgcgttttg
attcggtctggctcctcttgaatgcattagcttgggcttgttcctatggcttcatggcgt
gataactatctacgctttgtactgtcctgtggaataactatgagtctagcttctaactgt
cctctggacaatctttcaatctttgacctcaaatcaggtaggactacccgctgaacttaa
>I06DPDB03GQFG6
tttcttggttctggcatcgatgaagaacgcagcaaaatgcgataagtaatgcgaattgca
gaattccagtgagtcatcgaatctttgaacgcacattgcgccctttggtattccgaaggg
catgcctgttcgagcgtcattttcacccctcaagcccccggcttggttttggacggtctg
gtttaggcaccgcctagacccctcctaaagataatgacggcggcctcgttggacccccgg
tacactgagcttcttaactgagcacgtatcggatcaagggtgcgcgggacacggtctttc
aaccccccttttttttctaaggttgacctcggatcaggtaggaatacccgctgaacttaa
>I06DPDB03FYJA0
aatgaattaaacaaaactttcaacaacggatctcttggttctggcatcgatgaagaacgc
agcgaaatgcgataagtaatgtgaattgcagaattcagtgaatcatcgaatctttgaacg
cacattgcgctccttggtattccgaggagcatgcctgttcgagcgtcatttcaccactca
agcctggcttggtattgggcgcccgcggtcctccccgcgcgccttaatttctccggccga
gccgtccgtctcccagcgttgtggcatcaattccgctaggcgagagggagggcgtcgtgc
cgttaaaccctttttatcaaggttgacctcggatcaggtagggatacccgctgaacttaa
>I06DPDB03GV1M0
tctcttggctctcgcatcgatgaagaacgcagcgaaatgcgataagtaatgtgaattgca
gaattcagtgaatcatcgaatctttgaacgcaccttgcgctccttggtattccgaggagc
atgcctgtttgagtgtcatgaatacctccaccgtccgggcttgtctcggagggctgggat
ttgggctgtggcggccttcgggtcggctggcctggaatgcattagcgggacgtctgtggc
cctccggtgtagtaatgctattcaccgcgaggcctcgggcggacggcttcgagtcgcgct
cgtctgcgcaacatttcagtgtttgacctcaaatcaggtaggactacccgctgaacttaa
>I06DPDB03GB8VT
tgaatactatattaaataaaagcaaaactttcaacaacggatctcttggttctggcatcg
atgaagaacgcagcgaaatgcgataagtaatgcgaattgcagaatagtgaatcatcgaat
ctttgaacgcaccttgcgccctacggggcatgccggtttgagcgcctgatactaatggac
tacaagcgattgtagaccgatttgagtgtagcgagtccgcacgctctgaatgcattagcg
actgaaggtcgttgcagtgtaataagtattccattgcagtcgattgaacgccgcttctaa
tcgtcgtaagacaatcccaatgctaggcatcaaagtggtaggactacccgctgaacttaa
>I06DPDB03GF8HD
gaataagtaattgtgaatttgcagaattcagtgaatcatcgaatcttttgaacgcacctt
gcgctccttgggctattcctaggagcatgcctgttttgagtgtcttgaaatcatcaaccc
cagttgaatttgaaatttgactggtggctttggactttgggggtttgctggtcgtttttg
attcggtctggctcctcttgaatgcattagcttggacttgttcctatggcttcatggcgt
gataactatctacgctttgtactgtcctgtggaataactatgagtctagcttctaactgt
cctctggacaatctttcaatctttgacctcaaatcaggtaggactacccgctgagcttaa
>I06DPDB03FR3Y9
cctctgggcggaaatgaaatacaactttcaacaacggatctcttggctctcgcatcgatg
aagaacgcagcgaaatgcgataagtaatgtgaattgcagaattcagtgaatcatcgaatc
tttgaacgcacattgcgccctctggtattccgggggcatgcccgttcgagcgtcattaca
accctcaagctctgcttggtgttgggcagcaccgcccggtgcgccccaaaacaagtggcg
gcgccgtctggcttcaagcgtagtaacacttctcgcttcgggaccaggcgtgctcctgcc
agcaacccccacacttcaaaggttgacctcggatcgggtagggatacccgctgaacttaa
>I0F58KB04IW9Y0
aacgcagcgaaatgcgataagtaatgtgaattgcagaattcagtgaatcatcgaatcttt
gaacgcaccttgcgctccctggtattccggggagcatgcctgtttgagtgtcgtgaagtc
atcagggtcatgatcttatttaattcaatgctgattgcgtagggtatttggatgcgtttc
atgatgcttcgatcgactcctcttaaatgtattagctcagtgtttaatgcttagagcggt
tcacggtgtgataaattatctacacttcaactaatctaagttagctggcttctaatagat
cctttgtgatcactttgtgtatttgacctcaaatcaggtaggactacccgctgaacttaa
>I0F58KB04IWHP6
ttatacaatcgttaaaactttcaacaacggatctcttggttctggcatcgatgaagaacg
cagcgaaatgcgataagtaatgagaattgcagaattcagtggatcatcgaatctttgaac
gcacattgcgccccttggtattccgaggggcatgcctgttcgagcgtcatttcaaccctc
aagctctgcttggtcttgggcctggccgtgatggccggtcttaaaatcagtggcggtgcc
gtcgcaggctccaagcgtagtacatttctcgctctggaagcctggcggtgcctgccagac
aacccctaattgtctcttacggttgacctcggatcaggtagggatacccgctgaacttaa
>I0F58KB04JUDOH
gataagtaatgtgaattgcagaattcagtgaatcatcgaatctttgaacgcaccttgcgc
tcctggtattccggggagcatgcctgtttgagtgtcgtgaagtcatcagggtcatgatct
ttaattaatcacggctcggatttggaggttatgttggctttcagtcgactcctcttaaat
gtattagctcagtgtttaatgcttagagcggttcacggtgtgataaattatctacacttc
aactaatctaagttagctggcttctaatagatcctttgtgatccaaccttttttggttgg
tattttgaacctttgaccaaattccaaagttcagggtaggcatatgcccgctgaacttaa
>I0F58KB04JLBZZ
gatgaagaacgcagcgaaatgcgataagtaatgtgaattgcagaattcagtgaatcatcg
aatctttgaacgcaccttgcgctccctggtattccggggagcatgcctgtttgagtgtcg
tgaagtcatcagggtcatgatctttaattaatcacggctcggatttggaggttatgttgg
ctttcagtcgactctcttaaatgtattagctcagtgtttaatgcttagagcggttcacgt
cggtgataaattaattcatatcactctagactaatctaagttagctggcttctaatagat
cctttgtgatcactttgtgtatttgacctcaaatcaggtaggactacccgctgaacttaa
>I0F58KB04I0432
gcatcgatgaagaacgcagcgaaatgcaataagtaatgtgaattgcagaattcagtgaat
catcgaatctttgaacgcaccttgcgctccctggatcggtcaggggcatgcctgtttgag
tgtcgtgaagtcatcagggtcatgatctttaattaatcacggctcggatttggaggttat
gttggctttcagtcgactcctcttaaatgtattagctcagtgtttaatgcttagagcggt
tcacggtgtgataaattatctacacttcaactaatctaagttagctggcttctaatagat
cctttgtgatcactttgtgtatttgacctcaaatcaggtaggactacccgctgaacttaa
>I0F58KB04JAGN8
tgcgataagtgatgatgattgcaatgcaatgcaatgctagattgcaatcgaatcgatttc
gaattcgcaacctgcgaccttgcccgcgtcctggtattccggggagcatgcctgtttgag
tgtcgtgaagtcatcagggtcatgatctttaattaatcatggcttggatttggaggttat
gttggctttcagtcgactcctcttaaatgtattagctcagtgtttaatgcttagagcggt
tcacggtgtgataaattatctacacttcaactaatctaagttagctggcttctaatagat
cctttgtgatcactttgtgtatttgacctcaaatcaggtaggactacccgctgaacttaa
>I0F58KB04I77KY
gaagaacgcagcgaaatgcgataagtaatgtgaattgcagaattcagtgaatcatcgaat
ctttgaacgcaccttgcgctccctggtattccggggagcatgcctgtttgagtgtcgtga
agtcatcagggtcatgatctttaattaatcacggctcggatttggaggttatgttggctt
tcagtcgactcctcttaaatgtattagctcagtgtttaatgcttagagcgggttcacgct
ggatgtgaattaaattatcatgcacttcaactaatctaagttagctggcttctaatagat
cctttgtgatcactttgtgtatttgacctcaaatcaggtaggactacccgctgaacttaa
>I0F58KB04JZ3ZY
atgaagaacgcagcgaaatgcgataagtaatgtgaattgcagaattcagtgaatcatcga
atctttgaacgcaccttgcgctccctgggtattccggggaactatgcctgtttgagtgtc
gtgaaggtcatcagggtcatgatctttaattaatcagcggcgttcggattagggggttat
gttggctttcagtcgactcctcttaaatgtattagctcagtgtttaatgcttagagcggt
tcacggtgtgataaattatctacacttcaactaatctaagttagctggcttctaatagat
cctttgtgatcactttgtgtatttgacctcaaatcaggtaggactacccgctgaacttaa
>I0F58KB04JNMVD
agaacgcagcgaaatgcgataagtaatgtgaattgcagaattcagtgaatcatcgaatct
ttgaacgcaccttgcgctccctggtattccggggagcatgcctgtttgagtgtcgtgaag
tcatcagggtcatgatctttaattaatcacggctcggatttggaggttatgttggctttc
agtcgactcctcttaaatgtattagctcagtgtttaatgcttagagcggttcacggtgtg
ataaattatctacacttcaactaatctaagttagctggcttctaatagatcctttgtgat
cactttgtgttactttgaccatcaaagtcaggataggaacctacccgcatgtaaacttaa
>I0F58KB04IS0D8
gatgaagaacgcagcgaaatgcgataagtgatgatgattgcaatgcatgcataagtgaat
catcgaatctttgaacgcaccttgcgctccctggtattccggggagcatgcctgtttgag
tgtcgtgaagtcatcagggtcatgatctttaattaatcacggctcggatttggaggttat
gttggctttcagtcgactcctcttaaatgtattagctcagtgtttaatgcttagagcggt
tcacggtgtgataaattatctacacttcaactaatctaagttagctggcttctaatagat
cctttgtgatcactttgtgtatttgacctcaaatcaggtaggactacccgctgaacttaa
>I0F58KB04JICDU
agaacgcagcgaaatgcgataagtaatgtgaattgcagaattcagtgaatcatcgaatct
ttgaacgcaccttgcgctccctggtattccggggagcatgcctgtttgagtgtcgtgaag
tcatcagggtcatgatctttaattaatcatggcttggatttggaggttatgttggctttc
agtcgactcctcttaaatgtattagctcagtgttttaatgctttagaagcgggtttcacg
atcggtgtgaattgaatatctacacttcaactaatctaagttagctggcttctaatagat
cctttgtgatcactttgtgtatttgacctcaaatcaggtaggactacccgctgaacttaa
>I0F58KB04JKY6J
atgaagaacgcagcgaaatgcgataagtaatgtgaattgcagaattcagtgaatcatcga
atcattgaatcgcaaccttgcgctccctggtcattccggggagcgatgcctgtttgagtg
tctgtgaagtcatcagggtcatgagtctttaattaatcacgctctggatttggaggttat
gttggctttcagtcgactcctcttaaatgtattagctcagtgtttaatgcttagagcggc
tcacggtgtgataaattatctacacttcaactaatctaagttagctggcttctaatagat
cctttgtgatcactttgtgtatttgacctcaaatcaggtaggactacccgctgaacttaa
>I0F58KB04H842V
atgaagaacgcagcgaaatgcgataagtaatgtgaattgcagaattcagtgaatcatcga
atctttgaacgcacctgcgcttccctggtcattccggggatgccgatgcctgtttgagtg
tctgtgaagtcatcagggtcatgagtctttaattaatcacggctcggatttggaggttat
gttggctttcagtcgactcctcttaaatgtattagctcagtgtttaatgcttagagcggt
tcacggtgtgataaattatctacacttcaactaatctaagttagctggcttctaatagat
cctttgtgatcactttgtgtatttgacctcaaatcaggtaggactacccgctgaacttaa
>I0F58KB04H9IW5
acaacggatctcttggttctggcatcgatgaagaacgcagcgaaatgcgataagtaatgt
gaattgcagaattcagtgaatcatcgaatctttgaacgcacattgcgcccatcagtattc
tgatgggcatgcctgttcgagcgtcatttcaacccttaagcctagcttagtgttgggaat
ctaccctgtagctaccctgtagctaccctgtagttcctcaaatttaccggcggagacgtg
gtatcctctgagcgtagtagcttctattctcgcttttgtaggtgcctcggcccttgccgt
aaaaccccccaatttttaatggttgacctcggatcaggtaggaatacccgctgaacttaa
>I0F58KB04I6OWQ
cgatgaagaacgcagcgaaatgcgataagtaatgtgaattgcagaaattcagtgaacatc
gaatctttgaacgcaccttgcgctccctggtattccggggagcatgcctgtttgagtgtc
gtgaagtcatcagggtcatgatctttaattaatcacggctcggatttggaggttatgttg
gctttcagtcgactcctcttaaatgtattagctcagtgtttaatgcttagagcggttacg
acggtcgtgaattgaatatctacacttcaactaatctaagttagctggcttctaatagat
cctttgtgatcactttgtgtatttgacctcaaatcaggtaggactacccgctgaacttaa
>I0F58KB04IT8W1
cgcagcgaaatgcgataagtgatgatgattgcaatgcaatgcaatgcagatgcaatcgaa
tcgattcgattgcaacctgcgacttgccgcgtctgattccggggagcatgcctgtttgag
tgtcgtgaagtcatcagggtcatgatctttaattaatcatggcttggatttggaggttat
gttggctttcagtcgactcctcttaaatgtattagctcagtgtttaatgcttagagcggt
tcacggtgtgataaattatctacacttcaactaatctaagttagctggcttctaatagat
cctttgtgatcactttgtgtatttgacctcaaatcaggtaggactacccgctgaacttaa
>I0F58KB04IUA3N
atgaagaacgcagcgaaatgcgataagtaatgtgaattgcagaattcagtgaatcatcga
atctttgaacgcaccttgcgctccctggtattccggggagcatgcctgtttgagtgtcgt
gaagtcatcagggtcatgatctttaattaatcacggctcggatttggaggttatgttggc
tttcagtcgactcctcttaaatgtattagctcagtgtttaatgcttagagcggttcacgg
tgtgataaattatctacacttcaactaatctaagttagctggcttctaatagatcctttg
tgatcacttgtcgattgttgtacatttccagaatcaggtaggactacccgctgaacttaa
>I0F58KB04ITFOU
cgatgaagaacgcagcgaaatgcgataagtaatgtgaattgcagaattcagtgaatcatc
gaatctttgaacgcacctcgcgctccctggtattccgggggagcatgcctgtttgagtgt
cgtgaagtcatcagggtcatgatctttaattaatcacggctcggatttggaggttatgtt
ggctttcagtcgactcctcttaaatgtattagctcagtgtttaatgcttagagcggttca
cggtgtgataaattatctacacttcaactaatctaagttagctggcttctaatagatcct
ttgtgatcactttgtgtatttgacttcaatcaaggtaggactgacccgcctcgaacttaa
>I0F58KB04JGVKK
gaacgcagcgaaatgcgataagtaaatgtgaattgcagaattcagtgaatcatcgaatct
ttgaacgcacctttgcgctccctggtattccggggagcatgcctgtttggagtgtccgtt
gaagtcatcagggtcatgatctttgaattaatcacggcttctggaattttggagggttat
gttggctttcagtcgactcctcttaaatgtattagctcagtgtttaatgcttagagcggt
tcacggtgtgataaattatctacacttcaactaatctaagttagctggcttctaatagat
cctttgtgatcactttgtgtatttgacctcaaatcaggtaggactacccgctgaacttaa
>I06DPDB02D2SG0
aagttaaaactttcaacaacggatctcttggttctggcatcgatgaagaacgcagcgaaa
tgcgataagtaatgtgaattgcagaattcagtgaatcatcgaatctttgaacgcacattg
cgcccattagtattctagtgggcatgcctgttcgagcgtcatttcaacccttaagccctt
gttgcttagcgttgggagcctacggcaccgtagctccccaaagtcagtggcggagccggc
tcacactctagacgtagtaatttctcacctcgcctatagttggaccggtcccctgccgta
aaacgccccagtatttaaaaggttgacctcgaatcaggtaggaatacccgctgaacttaa
>I06DPDB02EN8GA
ctataatagttacaactttcaacaacggatctcttggttctggcatcgatgaagaacgca
gcgaaatgcgaaaagtagtgtgaattgcagaattcagtgaatcatcgaatctttgaacgc
acattgcgccccttggtattccatggggcatgcctgttcgagcgtcatttgtaccctcaa
gctctgcttggtgttgggtgtttgtcccgccttcgcgcgtggactcgccttaaagtgatt
ggcagccggaataattctggggaacgcagcacaactgcagcctccattttacgccgagcg
tccagtaagcctattttcacgtttgacctcggatcaggtagggatacccgctgaacttaa
>I06DPDB02DWBDB
taatcaaaactttcaacaatggatctcttggttctggcatcgatgaagaacgcagcgaaa
tgcgataagtagtgtgaattgcagaattcagtgaatcatcgaatctttgaacgcacattg
cgcccctcggtattccgtggggcatgcctgttcgagcgtcatttaacccctcaagcctag
cttggtattgggtgcttgtcccgcctctcgcgcggcgactcacctcaaagtcattggcag
cccgcatctcgccggccgtgagcgcagcacagacgcgctcttggcaacgacggatcggct
ctccaaaagcttatttcaaccactgacctcggatcaggtagggatacccgctgaacttaa
>I06DPDB02D5F2E
ctcttggttctggcatcgatgaagaacgcagcgaaatgcgataagtaatgcgaattgcag
aattccagtgagtcatcgaatctttgaacgcacattgcgccctttggcattccgaagggc
atgcctgttcgagcgtcattatcacctctcaagcccctcgggtttggccttggaggtcgg
ttgggcttcgcccgacccctcccaaagacaatgacggcggctttgtctgacccccggtac
actgagcttcttaaccgagcacgtaccggaacgagggtcggcgggtcacggtctcctccc
tttgcagggaaattttctcaggttgacctcggatcaggtagggatacccgctgaacttaa
>I06DPDB02DJBO2
agaacgcagcgaaatgcgataagtaatgtgaatttgcagaattcagtgaatcatcgaatc
ttttgaacgcaccttgcgctccttggtattccgaggagcatgcctgttttgagtgtcatt
aattttctcaacctcaccgactttttgttgtgtgaagtggattgatggtggggttgcagg
gctcacgtttgtgggtctgctcctctgaaatgcattagtgggttagtcccctaatctatc
ggtgtgataattatctacgccgttgattaggatggctgttaagacctgcttctaaccgtc
ctttcggacaactcttgacaatttgacctcaaatcaggtaagactacccgctgaacttaa
>I06DPDB02DPQ11
gatgaagaacgcagcgaaatgcgataagtaatgtgaattgcagaattcagtgaatcatcg
aatctttgaacgcaccttgcgctccttggtattccgaggagcatgcctgtttgagtgtca
ttaatttctcaacctcaccgacttttgttgtgtgaaggcttggatgtgggggttgcaggg
ctcacgtttgtgggtctgctcctctgaaatgcattagtgggttagtcccctaatctattg
gtgtgataattatctacgccgttgattaggatggctgttaagacctgcttctaaccgtcc
tttcggacaactcttgacaattttgacctcaaatcaggtaagactacccgctgaacttaa
>I06DPDB02DX5UZ
caacggatctcttggttctggcatcgatgaagaacgcagcgaaatgcgataagtaatgcg
aattgcagaattccagtgagtcatcgaatctttgaacgcacattgcgccctttggtattc
cgaagggcatgcctgttcgagcgtcattatcacccctcaagccccgtgcttggtgttgga
cggccggtcgagcgatcgacccctcctaaagacaatgacggcggcctgtggttcccccgg
tacactgagcttttcacggagcacgtatcggacaagggcacccgggacccggtcctctcc
tttcacaaggaaacttctatggttgacctcggatcaggtaggaatacgcgctgaacttaa
>I06DPDB02D6PVU
tataatagttacaactttcaacaacggatctcttggttctggcatcgatgaagaacgcag
cgaaatgcgaaaagtagtgtgaattgcagaattcagtgaatcatcgaatctttgaacgca
cattgcgccccttggtattccatggggcatgcctgttcgagcgtcatttgtaccctcaag
ctctgcttggtgttgggtgtttgtcccgccttcgcgcgtggactcgccttaaagtgattg
gcagccggaataattctggggaacgcagcacaactgcagcctccattttacgccgagcgt
ccagtaagcctatttttcacgtttgacctcggatcaggtagggatacccgctgaacttaa
>I06DPDB02EW7AM
taaactaaaactttcaacaacggatctcttggttctggcatcgatgaagaacgcagcgaa
atgcgataagtaatgtgaattgcagaattcagtgaatcacgaatctttgaacgcacattg
cgcccctgtgtcgtcgggggcatgcctgttcgagcgtcattacaaccctcaagctctgct
tggaattgggcaccgtcctcgctgcggacgcgcctcaaagacctcggcggtggctgttca
gccctcaagcgtagtagaatacacctcgctttggagcggttggcgtcgcccgccggacga
accttctgaacttttctcaaggttgacctcggatcaggtagggatacccgctgaacttaa
>I06DPDB02C685B
acaacggatctcttggctccagcatcgatgaagaacgcagcgaaacgcgatatgtaatgt
gaattgcagaattcagtgaatcatcgaatctttgaacgcacatggcgccttccagtatcc
tgggaggcatgcctgtccgagcgtcgtttcaaccctcgagcccccgtggcccggcgttgg
ggatctgcccaggcaggcccctaaaaccagtggcggacccgttacaggcccttcctttgc
gtagtagcatcagcctcgcatcgggagccagcgggcttctggcctctaaacccccatcaa
gtccgctccggcggcaccaaggttgacctcggatcaggtaggaatacccgctgaacttaa
>I06DPDB02D182W
atcgatgaagaacgcagcgaaatgcgataagtaatgtgaattgcagaattcagtgaatca
tcgaatctttgaacgcaccttgcgctccttggcattccgaggagcatgcctgtttgagtg
tcattaaattctcaacctttccattttgtaatgaaatgtcgaaaggcttggattgtgggg
gtttgctggctctagttagtcagctcctctgaaatgcattagcggagacttgtaggccat
ctcccttggtgtgataattatctacgccttggttgactacaaaagctttgctttctaatc
gtcgcaagacaattatcaaattttgacctcaaatcaggtaggactacccgctgaacttaa
>I06DPDB02EGVLQ
gatgaagaacgcagcgaaatgcgataagtaatgtgaattgcagaattcagtgaatcatcg
aatctttgaacgcacattgcgcccgccagtattctggcgggcatgcctgttcgagcgtca
tttcaaccctcaaaccccgcattgtccggggcttggagttggggatcggctcctcccgcc
ccgagcggtgcaggaggggccggccccgaaagtcagtggcggtcccgccgtagcatcccc
tgcgtagtaattacacctcgcaccggatctcggcgcggccatgccgtaaaattgcagcgc
gccagcgcagcacttctgaaggttgacctcgaatcaggtaggaatacccgctgaacttaa
>I06DPDB02DO12S
cctataactaaataagttaaaactttcaacaacggatctcttggttctggcatcgatgaa
gaacgcagcgaaatgcgataagtaatgtgaattgcagaattcagtgagtcatcgaatctt
tgaacgcacattgcgccctgtggtattccgcagggcatgcctgttcgagcgtcatttaga
ccactcacgcctggcgtggtattggggcacgcggttccgcggccctcaaaatcagtggcg
gcgccggtaggccctaagcgtagtaaatctcctcgctatagggtcctctcggtggctcgc
cagaacccccaacttctcaaggttgacctcggatcaggtagggatacccgctgaacttaa
>I06DPDB02DA53F
actttcaacaacggatctcttggttctggcatcgatgaagaacgcagcgaaatgcgataa
gtaatgtgaattgcagaattcagtgaatcatcgaatctttgaacgcacattgcgcccgcc
agtattctggcgggcatgcctgtctgagcgtcatttcaaccctcatgcccctagggcgtg
gtgttggggatcggccaaagcccgcgagggacggccggcccctaaatctagtggcggacc
cgtcgtggcctcccctgcgaagtagtgatattccgcatcggagagcgacgagcccctgcc
gttaaacccccaatttccaaggttgacctcagatcaggtaggaatacccgctgaacttaa
>I06DPDB02DYM30
tcgtttacaactttcaacaatggatctcttggttctggcatcgatgaagaacgcagcgaa
atgcgataagtagtgtgaattgcagaatttagcgaatcatcgaatctttgaacgcacatt
gcgcctcatggtattccatggggcatgcctgttcgagcgtcatttcaaccctcaagcact
gcttggtgttgggcgtttgtcccgcctccgcgcgtggactcgccttaaagtcattggcgg
ctatttcccttcggctcgtaagcgcagcacagtcggcgcccggggccttggtggatagcg
tccagcaagctatttttcagtcttgacctcggatcaggtaggagtacccgctgaacttaa
>I06DPDB02EL3JJ
gatctcttggttctggcatcgatgaagaacgcagcgaaatgcgataagtaatgcgaattg
cagaatccgtgagtcatcgaatctttgaacgcacattgcgccctctggtattccggaggg
catgcctgttcgagcgtcattatcacccctcaagcccggcttgttgttggacgtcggcgg
cgacactcccgcttccgcccgtctcaaaggtaatgacggcgtctgtgaggactcctgtac
actgagctttcgggcacgtactaggctagaaatccagacccggtcgccgtccccctcgcg
ggacaaaaacttttttacaaggttgatctcggatcaggtaggaatacccgctgaacttaa
>I06DPDB02D5HY1
agaacgcagcgaaatgcgataagtaatgcgaattgcagaatttcagtgagtcatcgaatc
tttgaacgcacattgcgccctttggtattccgaagggcatgcctgttcgagcgtcattat
cacccctcgagcccccgggcttggtgttggacggcttggtcgcgccccccgggcaccgac
ccctcctaaagacaatgacggcggcctcgcggagcccccggtacagtgagcttcttaact
gagcacgtatcggatttcagggcgcccgggccacggtcctctcccgctccctagggggcg
ggaaaccctttttatatcaaggttgacctcggatcaggtaggaatacccgctgaacttaa
>I06DPDB02DN6ST
gagtctttgataaataaatgaaaacttttaacaacggatctcttggttctggcatcgatg
aagaacgtagcgaaatgcgataagtaatgtgaattgcagaattcagtgaatcatcgaatc
tttgaacgcacattgcgccctctggcattccgggggcatgcccgttcgagcgtcattaac
acctaccaagcctggcttggtattgggcgacgggaccgccccgcgccccgatttcgccgg
ctggacgaccccgatctctcaagcgttgtacaatctcgctagccagacgggcggccacgc
cgttaaattcaatcaattcaagttgacctcggatcgggtaggaatacccgctgaacttaa
>I06DPDB02DGKQ4
cttggttctggcatcgatgaagaacgcagcgaaatgcgataagtaatgcgaattgcagaa
ttccagtgagtcatcgaatctttgaacgcacattgcgccctttggtattccgaagggcat
gcctgttcgagcgtcattatcacccctcaggcccccgggcttggtgttggacggcctggt
[truncated: 22,550 more rows]
